# Supplementary material for: Global Assessment of Megavoltage External Beam Radiation Therapy Facilities: Current Status and Projections for 2030-2050
Source: Adv Radiat Oncol. 2026 Feb 18;11(5):102014. doi: 10.1016/j.adro.2026.102014 (PMC13092090; doi:10.1016/j.adro.2026.102014)
Supplement: Supplementary excel [file mmc1.xlsx]

## Sheet: 2022
Country	IncomeGroup	MV therapy	Cancer Cases 2022	RUR_2022	RT + reRT cases 2022 (sensitivity analysis range)	Patient_coverage_2022 (sensitivity analysis range)	Machine_deficit_2022 (sensitivity analysis range)	RT + (0.15-0.20) reRT 2022	RT + (0.20-0.25) reRT 2022	Patient_coverage_2022 (500)(max_reRT)	Patient_coverage_2022 (450)(max_reRT)	Patient_coverage_2022 (400)(max_reRT)	Patient_coverage_2022 (500)(min_reRT)	Patient_coverage_2022 (450)(min_reRT)	Patient_coverage_2022 (400)(min_reRT)	Machine_deficit_2022 (450)(max_reRT)	Machine_deficit_2022 (450)(min_reRT)	Machine_deficit_2022 (400)(max_reRT)	Machine_deficit_2022 (400)(min_reRT)	Machine_deficit_2022 (500)(max_reRT)	Machine_deficit_2022 (500)(min_reRT)
Albania	Upper middle income	5	7702	53.8837	[4980 , 5188]	[39 , 50]	[-8 , -5]	4980.14	5187.65	48.1914	43.3722	38.5531	50.1994	45.1794	40.1595	-6.52811	-6.06699	-7.96912	-7.45036	-5.3753	-4.96029
Algeria	Upper middle income	37	63306	52.4329	[39832 , 41491]	[36 , 46]	[-67 , -43]	39831.8	41491.4	44.5875	40.1288	35.67	46.4453	41.8008	37.1563	-55.2032	-51.5151	-66.7286	-62.5794	-45.9829	-42.6636
Angola	Lower middle income	3	24085	53.4705	[15454 , 16098]	[7 , 10]	[-37 , -28]	15454	16098	9.31795	8.38615	7.45436	9.7062	8.73558	7.76496	-32.7733	-31.3423	-37.2449	-35.6351	-29.1959	-27.9081
Argentina	Upper middle income	134	129689	50.5934	[78737 , 82018]	[65 , 85]	[-71 , -23]	78737	82017.7	81.6897	73.5207	65.3518	85.0935	76.5841	68.0748	-48.2615	-40.971	-71.0442	-62.8424	-30.0353	-23.4739
Armenia	Upper middle income	5	9397	48.7391	[5496 , 5725]	[35 , 45]	[-9 , -6]	5496.01	5725.01	43.668	39.3012	34.9344	45.4875	40.9388	36.39	-7.72225	-7.21336	-9.31253	-8.74003	-6.45003	-5.99202
Australia	High income	224	151529	47.1856	[82225 , 85800]	[104 , 136]	[10 , 60]	82224.9	85799.9	130.536	117.483	104.429	136.212	122.591	108.969	33.3337	41.2781	9.50036	18.4378	52.4003	59.5503
Austria	High income	58	45525	49.5451	[25939 , 27066]	[86 , 112]	[-10 , 6]	25938.7	27066.5	107.144	96.4293	85.7149	111.802	100.622	89.4417	-2.14771	0.358448	-9.66617	-6.84675	3.86706	6.1226
Azerbaijan	Upper middle income	10	18176	50.7977	[11080 , 11541]	[35 , 45]	[-19 , -12]	11079.6	11541.2	43.3229	38.9906	34.6583	45.128	40.6152	36.1024	-15.6472	-14.6213	-18.8531	-17.699	-13.0825	-12.1592
Bahamas	High income	1	937	51.8527	[559 , 583]	[69 , 89]	[0 , 0]	558.739	583.032	85.7586	77.1827	68.6069	89.4872	80.5385	71.5898	-0.295627	-0.241642	-0.45758	-0.396847	-0.166064	-0.117478
Bahrain	High income	2	1373	51.9002	[819 , 855]	[94 , 122]	[0 , 0]	819.478	855.108	116.944	105.25	93.5554	122.029	109.826	97.6231	0.09976	0.178937	-0.13777	-0.0486962	0.289784	0.361043
Bangladesh	Lower middle income	37	166093	58.5909	[116778 , 121644]	[12 , 16]	[-267 , -197]	116778	121644	15.2083	13.6875	12.1666	15.842	14.2578	12.6736	-233.321	-222.508	-267.111	-254.946	-206.289	-196.557
Barbados	High income	1	1104	49.8786	[633 , 661]	[61 , 79]	[-1 , 0]	633.259	660.792	75.6668	68.1001	60.5334	78.9566	71.061	63.1653	-0.468427	-0.407242	-0.65198	-0.583147	-0.321584	-0.266518
Belarus	Upper middle income	31	45019	49.6557	[26825 , 27943]	[44 , 58]	[-39 , -23]	26825.4	27943.1	55.4698	49.9229	44.3759	57.7811	52.003	46.2249	-31.0958	-28.612	-38.8578	-36.0635	-24.8862	-22.6508
Belgium	High income	99	72680	51.4997	[43045 , 44916]	[88 , 115]	[-13 , 13]	43044.5	44916	110.206	99.1851	88.1646	114.997	103.498	91.9978	-0.813333	3.34556	-13.29	-8.61125	9.168	12.911
Bolivia	Lower middle income	16	16811	49.2044	[9926 , 10340]	[62 , 81]	[-10 , -4]	9926.11	10339.7	77.3717	69.6345	61.8973	80.5955	72.536	64.4764	-6.97711	-6.05803	-9.84925	-8.81528	-4.6794	-3.85222
Bosnia - Herzegovina	Upper middle income	15	13765	50.9719	[8420 , 8770]	[68 , 89]	[-7 , -2]	8419.54	8770.35	85.5154	76.9639	68.4123	89.0785	80.1707	71.2628	-4.48967	-3.71008	-6.92588	-6.04884	-2.5407	-1.83907
Botswana	Upper middle income	3	2222	59.3191	[1582 , 1648]	[73 , 95]	[-1 , 0]	1581.68	1647.59	91.0422	81.938	72.8338	94.8356	85.3521	75.8685	-0.661306	-0.514853	-1.11897	-0.95421	-0.295175	-0.163368
Brazil	Upper middle income	374	591660	52.1089	[369969 , 385384]	[39 , 51]	[-589 , -366]	369969	385384	48.523	43.6707	38.8184	50.5448	45.4903	40.4358	-482.409	-448.153	-589.46	-550.922	-396.768	-365.938
Brunei Darussalam	High income	2	902	47.6984	[495 , 516]	[155 , 202]	[1 , 1]	494.776	516.288	193.69	174.321	154.952	202.112	181.9	161.689	0.852693	0.900498	0.70928	0.76306	0.967424	1.01045
Bulgaria	Upper middle income	43	31485	48.6449	[18379 , 19145]	[90 , 117]	[-5 , 6]	18379	19144.8	112.302	101.072	89.8416	116.981	105.283	93.585	0.456	2.15776	-4.862	-2.94752	4.7104	6.24198
Burkina Faso	Low income	2	14308	43.7169	[7506 , 7819]	[10 , 13]	[-18 , -13]	7506.02	7818.78	12.7897	11.5108	10.2318	13.3226	11.9904	10.6581	-15.3751	-14.6801	-17.5469	-16.7651	-13.6376	-13.012
Cambodia	Lower middle income	3	19516	43.9697	[10297 , 10726]	[11 , 15]	[-24 , -18]	10297.4	10726.4	13.9842	12.5858	11.1873	14.5668	13.1102	11.6535	-20.8365	-19.883	-23.816	-22.7434	-18.4528	-17.5947
Cameroon	Lower middle income	2	19260	56.4577	[13049 , 13592]	[6 , 8]	[-32 , -24]	13048.5	13592.2	7.35716	6.62144	5.88573	7.66371	6.89734	6.13097	-28.2049	-26.9967	-31.9805	-30.6213	-25.1844	-24.097
Canada	High income	296	232074	50.0644	[133614 , 139424]	[85 , 111]	[-53 , 29]	133614	139424	106.151	95.5361	84.921	110.767	99.6899	88.6132	-13.8304	-0.920826	-52.5592	-38.0359	17.1526	28.7713
Chile	High income	45	57082	45.1115	[29613 , 30901]	[58 , 76]	[-32 , -14]	29613.1	30900.6	72.8141	65.5327	58.2513	75.9799	68.3819	60.7839	-23.6681	-20.8069	-32.2516	-29.0327	-16.8012	-14.2262
China	Upper middle income	2932	4775419	47.737	[2735571 , 2849553]	[41 , 54]	[-4192 , -2539]	2.73557e+06	2.84955e+06	51.4467	46.302	41.1573	53.5903	48.2312	42.8722	-3400.34	-3147.05	-4191.88	-3906.93	-2767.11	-2539.14
Colombia	Upper middle income	95	114573	48.8293	[67134 , 69932]	[54 , 71]	[-80 , -39]	67134.3	69931.5	67.9236	61.1312	54.3389	70.7537	63.6784	56.603	-60.4034	-54.1872	-79.8288	-72.8356	-44.863	-39.2685
Congo, Dem. Rep.	Low income	1	52049	54.0083	[33733 , 35138]	[1 , 1]	[-87 , -66]	33732.9	35138.4	1.42294	1.28065	1.13835	1.48223	1.33401	1.18579	-77.0854	-73.962	-86.8461	-83.3323	-69.2769	-66.4658
Costa Rica	High income	12	11817	44.0801	[5990 , 6251]	[77 , 100]	[-4 , 0]	5990.28	6250.73	95.9888	86.3899	76.7911	100.162	90.146	80.1298	-1.89051	-1.31174	-3.62682	-2.9757	-0.501456	0.019438
Cote D'Ivoire	Lower middle income	4	21083	53.7537	[13599 , 14166]	[11 , 15]	[-31 , -23]	13599.5	14166.1	14.1182	12.7064	11.2945	14.7064	13.2358	11.7652	-27.4803	-26.2211	-31.4153	-29.9987	-24.3322	-23.199
Croatia	High income	28	27512	47.6978	[15091 , 15747]	[71 , 93]	[-11 , -2]	15091	15747.1	88.905	80.0145	71.124	92.7704	83.4934	74.2164	-6.99365	-5.53558	-11.3679	-9.72753	-3.49429	-2.18203
Cuba	Upper middle income	20	45705	57.2588	[31404 , 32713]	[24 , 32]	[-62 , -43]	31404.2	32712.7	30.5692	27.5123	24.4554	31.8429	28.6586	25.4743	-52.6948	-49.787	-61.7817	-58.5104	-45.4253	-42.8083
Cyprus	High income	10	5921	48.8372	[3325 , 3470]	[115 , 150]	[1 , 3]	3325.4	3469.98	144.093	129.684	115.274	150.358	135.322	120.286	2.28893	2.61023	1.32505	1.68651	3.06004	3.3492
Czechia	High income	67	61107	48.0429	[33761 , 35229]	[76 , 99]	[-21 , -1]	33761.2	35229.1	95.0919	85.5828	76.0736	99.2264	89.3037	79.3811	-11.2868	-8.02485	-21.0726	-17.403	-3.45812	-0.522365
Denmark	High income	55	43964	48.2838	[24412 , 25473]	[86 , 113]	[-9 , 6]	24411.6	25473	107.957	97.1617	86.366	112.651	101.386	90.121	-1.60667	0.751944	-8.6825	-6.02906	4.054	6.17675
Dominican Republic	Upper middle income	21	19887	55.0828	[13145 , 13693]	[61 , 80]	[-13 , -5]	13145.2	13692.9	76.6821	69.0139	61.3457	79.8772	71.8895	63.9018	-9.42864	-8.21149	-13.2322	-11.8629	-6.38577	-5.29034
Ecuador	Upper middle income	35	29613	47.1173	[16743 , 17441]	[80 , 105]	[-9 , 2]	16743.4	17441.1	100.338	90.3041	80.2703	104.519	94.0668	83.6149	-3.75792	-2.2076	-8.60266	-6.85855	0.117875	1.51316
Egypt	Lower middle income	124	148639	43.6836	[77917 , 81164]	[61 , 80]	[-79 , -32]	77917.1	81163.6	76.3889	68.75	61.1111	79.5717	71.6146	63.6574	-56.3637	-49.1491	-78.9091	-70.7928	-38.3273	-31.8342
El Salvador	Upper middle income	15	9600	48.5441	[5592 , 5825]	[103 , 134]	[0 , 4]	5592.28	5825.29	128.749	115.874	102.999	134.114	120.702	107.291	2.05492	2.57272	0.436781	1.01931	3.34943	3.81545
Estonia	High income	10	7817	48.163	[4330 , 4518]	[89 , 115]	[-1 , 1]	4329.64	4517.88	110.671	99.6042	88.5371	115.483	103.935	92.3865	-0.0397333	0.378589	-1.2947	-0.824088	0.96424	1.34073
Ethiopia	Low income	3	77790	49.9115	[46591 , 48533]	[2 , 3]	[-118 , -90]	46591.4	48532.7	3.0907	2.78163	2.47256	3.21948	2.89753	2.57558	-104.85	-100.536	-118.332	-113.478	-94.0654	-90.1827
Finland	High income	50	35274	49.873	[20231 , 21111]	[95 , 124]	[-3 , 10]	20231	21110.6	118.424	106.581	94.739	123.573	111.215	98.858	3.08747	5.04216	-2.7766	-0.577575	7.77872	9.53794
France	High income	570	435114	50.4627	[252506 , 263484]	[87 , 113]	[-89 , 65]	252506	263484	108.166	97.3492	86.5326	112.869	101.582	90.2949	-15.5211	8.87564	-88.7112	-61.2649	43.031	64.9881
Gabon	Upper middle income	2	1842	53.0331	[1172 , 1221]	[66 , 85]	[-1 , 0]	1172.24	1221.09	81.8942	73.7048	65.5154	85.3065	76.7758	68.2452	-0.713528	-0.604987	-1.05272	-0.93061	-0.442175	-0.344488
Georgia	Upper middle income	18	13184	50.5095	[7991 , 8324]	[86 , 113]	[-3 , 2]	7991	8323.96	108.122	97.3094	86.4973	112.627	101.364	90.1013	-0.497694	0.242213	-2.80991	-1.97751	1.35207	2.01799
Germany	High income	566	529955	50.0085	[304776 , 318027]	[71 , 93]	[-229 , -44]	304776	318027	88.9861	80.0874	71.1888	92.855	83.5695	74.284	-140.727	-111.281	-229.068	-195.941	-70.0547	-43.5525
Ghana	Lower middle income	6	27054	49.2182	[15979 , 16644]	[14 , 19]	[-36 , -26]	15978.6	16644.3	18.0241	16.2217	14.4193	18.7751	16.8976	15.0201	-30.9874	-29.5079	-35.6109	-33.9464	-27.2887	-25.9572
Greece	High income	58	63176	50.1715	[36451 , 38036]	[61 , 80]	[-37 , -15]	36450.8	38035.6	76.2444	68.6199	60.9955	79.5593	71.6034	63.6475	-26.5235	-23.0017	-37.089	-33.1269	-18.0712	-14.9016
Guatemala	Upper middle income	8	17304	44.8154	[9306 , 9694]	[33 , 43]	[-16 , -11]	9305.83	9693.57	41.2644	37.138	33.0116	42.9838	38.6854	34.387	-13.5413	-12.6796	-16.2339	-15.2646	-11.3871	-10.6117
Guyana	Low income	1	1223	53.529	[786 , 818]	[49 , 64]	[-1 , -1]	785.592	818.325	61.1004	54.9904	48.8803	63.6463	57.2816	50.917	-0.8185	-0.74576	-1.04581	-0.96398	-0.63665	-0.571184
Honduras	Lower middle income	8	10663	48.4984	[6206 , 6464]	[50 , 64]	[-8 , -4]	6205.66	6464.23	61.879	55.6911	49.5032	64.4573	58.0116	51.5659	-6.36494	-5.79035	-8.16056	-7.51414	-4.92845	-4.41131
Hungary	High income	52	62509	50.3529	[36196 , 37770]	[55 , 72]	[-42 , -20]	36196.4	37770.1	68.8375	61.9537	55.07	71.8304	64.6474	57.4643	-31.9336	-28.4364	-42.4253	-38.4909	-23.5403	-20.3928
Iceland	High income	2	1663	49.7162	[951 , 992]	[81 , 105]	[0 , 0]	950.797	992.136	100.793	90.7134	80.6341	105.175	94.6574	84.1399	-0.204747	-0.112882	-0.48034	-0.376992	0.015728	0.098406
India	Lower middle income	806	1401721	56.157	[944597 , 983955]	[33 , 43]	[-1654 , -1083]	944597	983955	40.9572	36.8614	32.7657	42.6637	38.3973	34.131	-1380.57	-1293.1	-1653.89	-1555.49	-1161.91	-1083.19
Indonesia	Upper middle income	86	400820	51.6592	[248473 , 258826]	[13 , 17]	[-561 , -411]	248473	258826	16.6135	14.9521	13.2908	17.3057	15.5752	13.8446	-489.168	-466.161	-561.064	-535.182	-431.651	-410.945
Iran, Islamic Rep.	Upper middle income	123	133121	46.2575	[73894 , 76973]	[64 , 83]	[-69 , -25]	73894.2	76973.1	79.898	71.9082	63.9184	83.2271	74.9044	66.5817	-48.0513	-41.2093	-69.4328	-61.7354	-30.9462	-24.7884
Iraq	Upper middle income	54	36982	50.7837	[22537 , 23476]	[92 , 120]	[-5 , 9]	22537	23476	115.011	103.51	92.0087	119.803	107.823	95.8424	1.831	3.91776	-4.69012	-2.34252	7.0479	8.92598
Ireland	High income	42	26884	50.5214	[15619 , 16299]	[103 , 134]	[1 , 11]	15619.5	16298.6	128.845	115.961	103.076	134.447	121.003	107.558	5.78091	7.29004	1.25352	2.95129	9.40282	10.761
Israel	High income	37	30234	49.1236	[17080 , 17822]	[83 , 108]	[-8 , 3]	17079.8	17822.4	103.802	93.4216	83.0415	108.315	97.4834	86.652	-2.60539	-0.955162	-7.55606	-5.69956	1.35515	2.84035
Italy	High income	542	407240	48.5286	[227272 , 237153]	[91 , 119]	[-51 , 87]	227272	237153	114.272	102.845	91.4177	119.24	107.316	95.3924	14.9928	36.9514	-50.8831	-26.1796	67.6935	87.4563
Jamaica	Upper middle income	5	7429	55.6498	[4961 , 5168]	[39 , 50]	[-8 , -5]	4961.06	5167.78	48.3767	43.539	38.7014	50.3924	45.3532	40.3139	-6.48394	-6.02459	-7.91944	-7.40266	-5.33555	-4.92213
Japan	High income	1069	992806	46.6969	[533151 , 556332]	[77 , 100]	[-322 , 3]	533151	556332	96.0758	86.4682	76.8606	100.253	90.2277	80.2024	-167.292	-115.78	-321.829	-263.878	-43.6631	2.6979
Jordan	Lower middle income	20	12164	50.6526	[7394 , 7702]	[104 , 135]	[1 , 5]	7393.66	7701.73	129.841	116.857	103.873	135.251	121.726	108.201	2.88506	3.56965	0.745687	1.51586	4.59655	5.21269
Kazakhstan	Upper middle income	53	34116	50.9803	[20871 , 21741]	[98 , 127]	[-1 , 11]	20870.9	21740.6	121.892	109.703	97.5136	126.971	114.274	101.577	4.68764	6.62013	-1.35141	0.82265	9.51888	11.2581
Kenya	Lower middle income	17	44065	55.9283	[29574 , 30806]	[22 , 29]	[-60 , -42]	29573.7	30806	27.592	24.8328	22.0736	28.7417	25.8675	22.9934	-51.4578	-48.7194	-60.015	-56.9344	-44.612	-42.1475
Korea, Dem. People's Rep.	Low income	3	61212	48.609	[35705 , 37193]	[3 , 4]	[-90 , -68]	35705.5	37193.2	4.03299	3.62969	3.2264	4.20104	3.78093	3.36083	-79.6516	-76.3455	-89.983	-86.2637	-71.3864	-68.411
Korea, Rep.	High income	191	232963	43.0078	[115221 , 120231]	[64 , 83]	[-110 , -39]	115221	120231	79.4307	71.4876	63.5446	82.8842	74.5958	66.3074	-76.1791	-65.0467	-109.577	-97.0525	-49.4612	-39.442
Kuwait	High income	5	4327	48.9998	[2438 , 2544]	[79 , 103]	[-1 , 0]	2438.25	2544.26	98.2602	88.4342	78.6082	102.532	92.2792	82.0259	-0.65392	-0.41834	-1.36066	-1.09563	-0.088528	0.123494
Kyrgyz Republic	Lower middle income	1	7040	48.4973	[4097 , 4268]	[9 , 12]	[-10 , -7]	4097.05	4267.76	11.7157	10.5442	9.37259	12.2039	10.9835	9.76312	-8.48392	-8.10456	-9.66941	-9.24263	-7.53552	-7.1941
Lao People's Democratic Republic	Lower middle income	1	8993	43.654	[4711 , 4907]	[8 , 11]	[-11 , -8]	4710.96	4907.25	10.189	9.17011	8.1512	10.6135	9.55219	8.49084	-9.905	-9.4688	-11.2681	-10.7774	-8.8145	-8.42192
Latvia	High income	15	11082	48.1498	[6136 , 6403]	[94 , 122]	[-1 , 3]	6136.35	6403.15	117.13	105.417	93.7039	122.222	110	97.7779	0.770773	1.36366	-1.00788	-0.340885	2.1937	2.72729
Lebanon	Lower middle income	21	12690	52.1849	[7947 , 8278]	[101 , 132]	[0 , 5]	7946.71	8277.83	126.845	114.16	101.476	132.13	118.917	105.704	2.60483	3.34064	0.305437	1.13322	4.44435	5.10658
Libya	Upper middle income	9	8099	50.3679	[4895 , 5099]	[71 , 92]	[-4 , -1]	4895.16	5099.12	88.2504	79.4254	70.6003	91.9275	82.7348	73.542	-2.33139	-1.87813	-3.74781	-3.2379	-1.19825	-0.79032
Lithuania	High income	16	16119	49.0803	[9098 , 9494]	[67 , 88]	[-8 , -2]	9097.94	9493.5	84.2682	75.8414	67.4145	87.932	79.1388	70.3456	-5.09667	-4.21764	-7.73375	-6.74484	-2.987	-2.19588
Luxembourg	High income	4	2983	52.1106	[1788 , 1865]	[86 , 112]	[-1 , 0]	1787.63	1865.35	107.218	96.4965	85.7747	111.88	100.692	89.504	-0.145227	0.0274911	-0.66338	-0.469072	0.269296	0.424742
Madagascar	Low income	3	20693	56.3259	[13987 , 14569]	[8 , 11]	[-33 , -25]	13986.6	14569.4	10.2956	9.266	8.23645	10.7245	9.65209	8.57963	-29.3764	-28.0814	-33.4235	-31.9665	-26.1388	-24.9732
Malawi	Low income	2	19475	57.904	[13532 , 14096]	[6 , 7]	[-33 , -25]	13532.2	14096	7.0942	6.38478	5.67536	7.3898	6.65082	5.91184	-29.3245	-28.0715	-33.24	-31.8304	-26.192	-25.0643
Malaysia	Upper middle income	71	51133	50.3405	[30889 , 32176]	[88 , 115]	[-9 , 9]	30888.7	32175.7	110.332	99.2984	88.2653	114.929	103.436	91.943	-0.501639	2.35843	-9.43934	-6.22177	6.64853	9.22258
Mali	Low income	2	14842	51.0467	[9092 , 9470]	[8 , 11]	[-22 , -16]	9091.62	9470.44	10.5592	9.50326	8.44734	10.9991	9.89923	8.79931	-19.0454	-18.2036	-21.6761	-20.7291	-16.9409	-16.1832
Malta	High income	3	2738	47.9397	[1509 , 1575]	[76 , 99]	[-1 , 0]	1509.48	1575.11	95.2316	85.7084	76.1853	99.3721	89.4349	79.4977	-0.50024	-0.354397	-0.93777	-0.773696	-0.150216	-0.018957
Mauritania	Lower middle income	4	3202	51.674	[1986 , 2068]	[77 , 101]	[-1 , 0]	1985.52	2068.25	96.7001	87.0301	77.3601	100.729	90.6564	80.5834	-0.596111	-0.412267	-1.17063	-0.9638	-0.1365	0.02896
Mauritius	Upper middle income	5	2795	51.8837	[1740 , 1813]	[110 , 144]	[0 , 2]	1740.18	1812.69	137.917	124.125	110.333	143.663	129.297	114.931	0.971806	1.13293	0.468281	0.64955	1.37462	1.51964
Mexico	Upper middle income	207	198533	47.2866	[112655 , 117349]	[71 , 92]	[-86 , -18]	112655	117349	88.1982	79.3784	70.5586	91.8731	82.6858	73.4985	-53.7763	-43.3452	-86.3733	-74.6384	-27.6986	-18.3107
Moldova	Upper middle income	4	13377	50.0688	[8037 , 8372]	[19 , 25]	[-17 , -12]	8037.25	8372.14	23.8888	21.4999	19.111	24.8841	22.3957	19.9073	-14.6048	-13.8606	-16.9303	-16.0931	-12.7443	-12.0745
Mongolia	Upper middle income	6	6651	30.6622	[2447 , 2549]	[94 , 123]	[0 , 1]	2447.21	2549.17	117.685	105.917	94.1481	122.589	110.33	98.0709	0.335167	0.56176	-0.372937	-0.11802	0.90165	1.10558
Montenegro	Upper middle income	3	2510	55.488	[1671 , 1741]	[69 , 90]	[-1 , 0]	1671.3	1740.94	86.1605	77.5444	68.9284	89.7505	80.7754	71.8004	-0.86875	-0.714	-1.35234	-1.17825	-0.481875	-0.3426
Morocco	Lower middle income	49	63110	55.4393	[41985 , 43735]	[45 , 58]	[-60 , -35]	41985.3	43734.7	56.0196	50.4176	44.8157	58.3537	52.5184	46.683	-48.1882	-44.3007	-60.3368	-55.9633	-38.4694	-34.9706
Mozambique	Low income	1	25741	53.0087	[16374 , 17056]	[2 , 3]	[-42 , -32]	16374	17056.2	2.93148	2.63833	2.34518	3.05363	2.74826	2.4429	-36.9027	-35.3866	-41.6406	-39.9349	-33.1124	-31.748
Myanmar	Lower middle income	22	76043	51.2981	[46810 , 48761]	[18 , 23]	[-100 , -72]	46810.3	48760.8	22.5591	20.3032	18.0473	23.4991	21.1492	18.7993	-86.3573	-82.023	-99.9019	-95.0259	-75.5216	-71.6207
Namibia	Upper middle income	2	3222	54.6847	[2114 , 2202]	[36 , 47]	[-4 , -2]	2114.33	2202.43	45.4045	40.864	36.3236	47.2964	42.5667	37.8371	-2.89428	-2.69851	-3.50606	-3.28582	-2.40485	-2.22866
Nepal	Lower middle income	12	21766	49.1048	[12826 , 13360]	[36 , 47]	[-21 , -14]	12825.8	13360.2	44.9095	40.4186	35.9276	46.7807	42.1027	37.4246	-17.6893	-16.5018	-21.4005	-20.0645	-14.7204	-13.6516
Netherlands	High income	154	116224	49.7674	[66518 , 69410]	[89 , 116]	[-20 , 21]	66517.9	69409.9	110.935	99.8416	88.7481	115.758	104.183	92.6067	-0.24432	6.18253	-19.5249	-12.2947	15.1801	20.9643
New Zealand	High income	35	27551	47.7642	[15133 , 15791]	[89 , 116]	[-4 , 5]	15133.4	15791.4	110.82	99.7378	88.6558	115.638	104.074	92.5104	-0.0920267	1.37014	-4.47853	-2.83359	3.41718	4.73313
Nicaragua	Lower middle income	5	8242	47.234	[4672 , 4866]	[41 , 54]	[-7 , -4]	4671.64	4866.29	51.3739	46.2365	41.0991	53.5144	48.163	42.8116	-5.81397	-5.38141	-7.16572	-6.67909	-4.73258	-4.34327
Niger	Low income	1	11263	42.8017	[5785 , 6026]	[7 , 9]	[-14 , -11]	5784.91	6025.95	8.29745	7.4677	6.63796	8.64317	7.77886	6.91454	-12.391	-11.8554	-14.0649	-13.4623	-11.0519	-10.5698
Nigeria	Lower middle income	17	124735	56.7602	[84960 , 88500]	[8 , 10]	[-204 , -153]	84959.7	88499.7	9.60455	8.64409	7.68364	10.0047	9.00427	8.00379	-179.666	-171.799	-204.249	-195.399	-159.999	-152.919
North Macedonia	Upper middle income	6	7235	53.583	[4652 , 4846]	[50 , 64]	[-6 , -3]	4652.08	4845.91	61.9078	55.7171	49.5263	64.4873	58.0386	51.5899	-4.76869	-4.33795	-6.11478	-5.63019	-3.69183	-3.30415
Norway	High income	43	37449	47.8145	[20592 , 21487]	[80 , 104]	[-11 , 2]	20591.9	21487.2	100.059	90.0534	80.0475	104.41	93.9688	83.5278	-4.74944	-2.75988	-10.7181	-8.47986	0.025504	1.81611
Oman	High income	7	3991	45.9466	[2109 , 2200]	[127 , 166]	[1 , 3]	2108.79	2200.48	159.056	143.151	127.245	165.972	149.375	132.778	2.11005	2.3138	1.49881	1.72803	2.59905	2.78242
Pakistan	Lower middle income	76	180938	53.0911	[115274 , 120078]	[25 , 33]	[-224 , -155]	115274	120078	31.6462	28.4816	25.317	32.9648	29.6683	26.3718	-190.839	-180.165	-224.194	-212.186	-164.155	-154.549
Panama	High income	7	8110	46.9633	[4380 , 4570]	[61 , 80]	[-4 , -2]	4380.03	4570.46	76.5787	68.9208	61.2629	79.9082	71.9173	63.9265	-3.15659	-2.7334	-4.42616	-3.95007	-2.14093	-1.76006
Papua New Guinea	Lower middle income	2	11491	52.1826	[7196 , 7495]	[11 , 14]	[-17 , -12]	7195.56	7495.38	13.3416	12.0074	10.6732	13.8975	12.5077	11.118	-14.6564	-13.9901	-16.7384	-15.9889	-12.9908	-12.3911
Paraguay	Upper middle income	11	13380	52.1824	[8378 , 8728]	[50 , 66]	[-11 , -6]	8378.41	8727.51	63.0191	56.7172	50.4153	65.6449	59.0804	52.5159	-8.39447	-7.61869	-10.8188	-9.94603	-6.45503	-5.75682
Peru	Upper middle income	65	69765	46.6576	[39061 , 40688]	[64 , 83]	[-37 , -13]	39060.8	40688.3	79.8755	71.888	63.9004	83.2037	74.8833	66.5629	-25.4185	-21.8017	-36.7208	-32.6519	-16.3766	-13.1216
Philippines	Lower middle income	80	187806	49.1195	[110699 , 115312]	[28 , 36]	[-208 , -141]	110699	115312	34.6886	31.2197	27.7509	36.1339	32.5206	28.9072	-176.248	-165.998	-208.279	-196.748	-150.623	-141.398
Poland	High income	172	202037	50.9547	[118389 , 123537]	[56 , 73]	[-137 , -65]	118389	123537	69.6149	62.6534	55.6919	72.6416	65.3775	58.1133	-102.526	-91.0875	-136.842	-123.973	-75.0735	-64.7788
Portugal	High income	57	66600	48.5278	[37167 , 38783]	[59 , 77]	[-40 , -17]	37167.4	38783.4	73.485	66.1365	58.788	76.68	69.012	61.344	-29.1853	-25.5943	-39.9585	-35.9186	-20.5668	-17.3348
Puerto Rico (US)	High income	21	13173	49.4303	[7488 , 7814]	[108 , 140]	[1 , 6]	7488.18	7813.75	134.378	120.941	107.503	140.221	126.199	112.177	3.63611	4.3596	1.46562	2.27955	5.3725	6.02364
Qatar	High income	4	1719	45.9994	[909 , 949]	[169 , 220]	[2 , 2]	909.339	948.876	210.776	189.698	168.621	219.94	197.946	175.952	1.89139	1.97925	1.62781	1.72665	2.10225	2.18132
Romania	High income	110	100471	49.8501	[57598 , 60102]	[73 , 95]	[-40 , -5]	57597.6	60101.9	91.5113	82.3602	73.2091	95.4901	85.9411	76.3921	-23.5597	-17.9947	-40.2546	-33.994	-10.2037	-5.19522
Russian Federation	High income	569	614275	48.0033	[339103 , 353847]	[64 , 84]	[-316 , -109]	339103	353847	80.4021	72.3619	64.3217	83.8978	75.508	67.1182	-217.326	-184.562	-315.617	-278.758	-138.693	-109.206
Rwanda	Low income	2	6966	51.3033	[4289 , 4467]	[18 , 23]	[-9 , -7]	4288.55	4467.24	22.3852	20.1467	17.9082	23.3179	20.9861	18.6543	-7.92719	-7.53011	-9.16809	-8.72137	-6.93448	-6.5771
Saudi Arabia	High income	45	27768	43.104	[13764 , 14363]	[125 , 163]	[9 , 17]	13764.5	14362.9	156.653	140.988	125.322	163.464	147.118	130.771	13.0823	14.4122	9.09264	10.5888	16.2741	17.471
Senegal	Lower middle income	4	11561	51.7825	[7184 , 7483]	[21 , 28]	[-15 , -10]	7183.9	7483.23	26.7264	24.0538	21.3812	27.84	25.056	22.272	-12.6294	-11.9642	-14.7081	-13.9597	-10.9665	-10.3678
Serbia	Upper middle income	39	40596	52.649	[25648 , 26717]	[58 , 76]	[-28 , -12]	25648.1	26716.7	72.988	65.6892	58.3904	76.0291	68.4262	60.8233	-20.3705	-17.9957	-27.7918	-25.1202	-14.4335	-12.2961
Singapore	High income	28	24801	47.7957	[13632 , 14225]	[79 , 103]	[-8 , 1]	13631.9	14224.6	98.4212	88.579	78.7369	102.7	92.4303	82.1603	-3.61019	-2.2931	-7.56146	-6.07973	-0.449168	0.736214
Slovak Republic	High income	24	29273	48.5641	[16349 , 17059]	[56 , 73]	[-19 , -9]	16348.6	17059.4	70.3424	63.3082	56.2739	73.4008	66.0607	58.7206	-13.9098	-12.3302	-18.6485	-16.8715	-10.1188	-8.69719
Slovenia	High income	12	13719	48.6851	[7681 , 8015]	[60 , 78]	[-8 , -3]	7680.98	8014.93	74.8603	67.3742	59.8882	78.1151	70.3036	62.4921	-5.81096	-5.06884	-8.03733	-7.20244	-4.02986	-3.36195
South Africa	Upper middle income	102	100897	56.3338	[68207 , 71049]	[57 , 75]	[-76 , -34]	68207	71049	71.7815	64.6033	57.4252	74.7724	67.2952	59.8179	-55.8866	-49.5711	-75.6224	-68.5175	-40.0979	-34.414
Spain	High income	262	264528	49.4826	[150529 , 157074]	[67 , 87]	[-131 , -39]	150529	157074	83.4001	75.06	66.72	87.0261	78.3235	69.6209	-87.0539	-72.51	-130.686	-114.324	-52.1485	-39.059
Sri Lanka	Lower middle income	29	32829	52.9053	[20842 , 21710]	[53 , 70]	[-25 , -13]	20841.9	21710.4	66.7884	60.1095	53.4307	69.5712	62.6141	55.657	-19.2453	-17.3154	-25.2759	-23.1049	-14.4207	-12.6839
Sudan	Low income	6	28076	50.6382	[17061 , 17771]	[14 , 18]	[-38 , -28]	17060.6	17771.5	16.881	15.1929	13.5048	17.5844	15.8259	14.0675	-33.4922	-31.9125	-38.4287	-36.6515	-29.5429	-28.1212
Suriname	Upper middle income	3	1103	52.6292	[697 , 726]	[165 , 215]	[1 , 2]	696.6	725.625	206.718	186.047	165.375	215.332	193.798	172.265	1.3875	1.452	1.18594	1.2585	1.54875	1.6068
Sweden	High income	80	61794	47.9847	[34099 , 35582]	[90 , 117]	[-9 , 12]	34099.4	35582	112.416	101.175	89.9332	117.304	105.574	93.8433	0.92896	4.22359	-8.95492	-5.24846	8.83606	11.8012
Switzerland	High income	85	48153	50.1419	[27767 , 28974]	[117 , 153]	[13 , 29]	27766.6	28973.8	146.684	132.016	117.347	153.062	137.756	122.449	20.6137	23.2965	12.5655	15.5836	27.0524	29.4668
Syrian Arab Republic	Low income	13	21505	51.9409	[13404 , 13962]	[37 , 48]	[-22 , -14]	13403.9	13962.4	46.5537	41.8984	37.243	48.4935	43.6441	38.7948	-18.0275	-16.7864	-21.9059	-20.5097	-14.9247	-13.8077
Tajikistan	Lower middle income	2	6366	46.0867	[3521 , 3667]	[22 , 28]	[-7 , -5]	3520.66	3667.35	27.2676	24.5409	21.8141	28.4038	25.5634	22.723	-6.14967	-5.82368	-7.16838	-6.80164	-5.3347	-5.04131
Tanzania	Lower middle income	10	44070	59.5141	[31473 , 32785]	[12 , 16]	[-72 , -53]	31473.4	32784.8	15.251	13.7259	12.2008	15.8864	14.2978	12.7091	-62.8552	-59.941	-71.9621	-68.6836	-55.5697	-52.9469
Thailand	Upper middle income	151	180337	46.7078	[101078 , 105289]	[57 , 75]	[-112 , -51]	101078	105289	71.7072	64.5365	57.3658	74.695	67.2255	59.756	-82.9761	-73.6171	-112.223	-101.694	-59.5785	-51.1554
Togo	Low income	1	5292	53.1927	[3378 , 3519]	[11 , 15]	[-8 , -6]	3377.95	3518.7	14.2098	12.7888	11.3678	14.8019	13.3217	11.8415	-6.81933	-6.50656	-7.79675	-7.44488	-6.0374	-5.7559
Trinidad and Tobago	High income	7	3918	50.4584	[2274 , 2372]	[118 , 154]	[1 , 2]	2273.5	2372.35	147.533	132.78	118.026	153.947	138.553	123.158	1.72811	1.94777	1.06912	1.31624	2.2553	2.45299
Tunisia	Lower middle income	32	20095	53.4842	[12897 , 13435]	[95 , 124]	[-2 , 6]	12897.2	13434.6	119.096	107.186	95.2766	124.058	111.652	99.2464	2.14539	3.33957	-1.58644	-0.24298	5.13085	6.20562
Turkiye	Upper middle income	298	231784	50.5567	[140619 , 146478]	[81 , 106]	[-68 , 17]	140619	146478	101.722	91.5497	81.3775	105.96	95.3642	84.7682	-27.5063	-14.4861	-68.1946	-53.5468	5.0443	16.7625
Turkmenistan	Upper middle income	7	6561	51.4512	[4051 , 4220]	[66 , 86]	[-4 , -1]	4050.85	4219.64	82.9455	74.651	66.3564	86.4016	77.7614	69.1213	-2.37697	-2.00189	-3.54909	-3.12713	-1.43928	-1.1017
Uganda	Low income	5	35539	54.6168	[23292 , 24263]	[8 , 11]	[-56 , -42]	23292.3	24262.8	10.3038	9.27345	8.24307	10.7332	9.65984	8.58653	-48.9174	-46.7607	-55.657	-53.2308	-43.5256	-41.5846
Ukraine	Upper middle income	76	150687	50.2082	[90789 , 94572]	[32 , 42]	[-160 , -106]	90788.6	94571.5	40.1812	36.1631	32.145	41.8555	37.6699	33.4844	-134.159	-125.753	-160.429	-150.972	-113.143	-105.577
United Arab Emirates	High income	19	5445	48.0163	[3007 , 3137]	[242 , 316]	[11 , 13]	3006.66	3137.39	302.8	272.52	242.24	315.965	284.368	252.772	12.028	12.3185	11.1565	11.4833	12.7252	12.9867
United Kingdom	High income	358	417481	50.877	[244262 , 254882]	[56 , 73]	[-279 , -131]	244262	254882	70.2285	63.2057	56.1828	73.2819	65.9537	58.6256	-208.405	-184.805	-279.205	-252.655	-151.764	-130.524
United States of America	High income	3892	1832550	50.367	[1061451 , 1107601]	[141 , 183]	[1123 , 1769]	1.06145e+06	1.1076e+06	175.695	158.126	140.556	183.334	165.001	146.667	1430.66	1533.22	1123	1238.37	1676.8	1769.1
Uruguay	High income	22	15664	49.7186	[8956 , 9346]	[94 , 123]	[-1 , 4]	8956.11	9345.5	117.704	105.933	94.1629	122.821	110.539	98.257	1.23221	2.09754	-1.36376	-0.39027	3.30899	4.08778
Uzbekistan	Lower middle income	19	35498	50.923	[21692 , 22596]	[34 , 44]	[-37 , -24]	21692	22595.8	42.0432	37.8389	33.6346	43.795	39.4155	35.036	-31.2129	-29.2044	-37.4895	-35.23	-26.1916	-24.384
Venezuela	Upper middle income	54	58613	52.5382	[36953 , 38493]	[56 , 73]	[-42 , -20]	36953.1	38492.8	70.143	63.1287	56.1144	73.0656	65.7591	58.4525	-31.5396	-28.118	-42.232	-38.3827	-22.9856	-19.9062
Viet Nam	Lower middle income	70	179123	46.512	[99976 , 104142]	[27 , 35]	[-190 , -130]	99976.4	104142	33.6079	30.2471	26.8863	35.0083	31.5074	28.0066	-161.427	-152.17	-190.355	-179.941	-138.284	-129.953
Yemen, Rep.	Low income	1	16260	49.0481	[9570 , 9969]	[4 , 5]	[-24 , -18]	9570.26	9969.02	5.01554	4.51398	4.01243	5.22452	4.70206	4.17961	-21.1534	-20.2673	-23.9226	-22.9257	-18.9381	-18.1405
Zambia	Lower middle income	3	15037	55.4071	[9998 , 10414]	[12 , 15]	[-23 , -17]	9997.87	10414.4	14.4031	12.9628	11.5225	15.0032	13.5029	12.0026	-20.1432	-19.2175	-23.0361	-21.9947	-17.8289	-16.9957
Zimbabwe	Lower middle income	1	17312	56.2489	[11685 , 12172]	[3 , 4]	[-29 , -22]	11685.4	12172.3	4.1077	3.69693	3.28616	4.27885	3.85097	3.42308	-26.0495	-24.9675	-29.4307	-28.2134	-23.3445	-22.3707
zzHigh income		10145	7513105	49.044	[4237433 , 4421669]	[92 , 120]	[-909 , 1670]	4.23743e+06	4.42167e+06	114.719	103.247	91.7753	119.707	107.736	95.7655	319.069	728.483	-909.172	-448.582	1301.66	1670.13
ZZLow income		47	412234	51.3633	[254084 , 264671]	[7 , 9]	[-615 , -461]	254084	264671	8.87895	7.99105	7.10316	9.2489	8.32401	7.39912	-541.158	-517.632	-614.678	-588.211	-482.342	-461.168
ZZLower middle income		1506	2979101	53.797	[1923201 , 2003334]	[30 , 39]	[-3502 , -2340]	1.9232e+06	2.00333e+06	37.5873	33.8286	30.0699	39.1535	35.2381	31.3228	-2945.85	-2767.78	-3502.33	-3302	-2500.67	-2340.4
ZZUpper middle income		5243	7699294	48.7997	[4508676 , 4696537]	[45 , 58]	[-6498 , -3774]	4.50868e+06	4.69654e+06	55.8177	50.2359	44.6542	58.1435	52.3291	46.5148	-5193.75	-4776.28	-6498.34	-6028.69	-4150.07	-3774.35
ZZworld	.	16941	18603734	0.497554	[10735532 , 11198350]	[61 , 79]	[-11055 , -4530]	1.07355e+07	1.11983e+07	75.6406	68.0765	60.5125	78.9015	71.0114	63.1212	-7944.22	-6915.74	-11054.9	-9897.83	-5455.7	-4530.06

## Sheet: 2025
Country	IncomeGroup	MV therapy	Cancer Cases 2025	RUR_2025	radiotherapy_cases_2025	RT + reRT cases 2025 (sensitivity analysis range)	Machine_deficit_2025 (sensitivity analysis range)	RT + (0.15-0.20) reRT 2025	RT + (0.20-0.25) reRT 2025	Machine_deficit_2025 (500)(max_reirad)	Machine_deficit_2025 (450)(max_reirad)	Machine_deficit_2025 (400)(max_reirad)	Machine_deficit_2025 (500)(min_reirad)	Machine_deficit_2025 (450)(min_reirad)	Machine_deficit_2025 (400)(min_reirad)
Albania	Upper middle income	5	8247	53.8638	4442.15	[5331 , 5553]	[-9 , -6]	5330.58	5552.69	-6.10538	-7.33931	-8.88172	-5.66116	-6.84573	-8.32645
Algeria	Upper middle income	37	67481	52.4854	35417.7	[42501 , 44272]	[-74 , -48]	42501.2	44272.1	-51.5442	-61.3824	-73.6803	-48.0024	-57.4471	-69.253
Angola	Lower middle income	3	29136	53.8402	15686.9	[18824 , 19609]	[-46 , -35]	18824.3	19608.6	-36.2172	-40.5747	-46.0215	-34.6485	-38.8317	-44.0607
Argentina	Upper middle income	134	137437	50.5149	69426.2	[83311 , 86783]	[-83 , -33]	83311.5	86782.8	-39.5656	-58.8506	-82.957	-32.623	-51.1366	-74.2787
Armenia	Upper middle income	5	9158	48.5453	4445.78	[5335 , 5557]	[-9 , -6]	5334.94	5557.22	-6.11445	-7.34939	-8.89306	-5.66987	-6.85541	-8.33734
Australia	High income	224	163264	47.1739	77018	[88571 , 92422]	[-7 , 47]	88570.7	92421.6	39.1568	18.6186	-7.05406	46.8586	27.1762	2.57319
Austria	High income	58	47084	49.538	23324.5	[26823 , 27989]	[-12 , 4]	26823.1	27989.4	2.0213	-4.19856	-11.9734	4.35374	-1.60695	-9.05782
Azerbaijan	Upper middle income	10	19367	50.8363	9845.46	[11815 , 12307]	[-21 , -14]	11814.6	12306.8	-14.6136	-17.3485	-20.7671	-13.6291	-16.2546	-19.5364
Bahamas	High income	1	1102	51.6216	568.87	[654 , 683]	[-1 , 0]	654.2	682.644	-0.365288	-0.516987	-0.70661	-0.308401	-0.453779	-0.635501
Bahrain	High income	2	1478	52.1191	770.32	[886 , 924]	[0 , 0]	885.868	924.384	0.151232	-0.0541867	-0.31096	0.228264	0.0314044	-0.21467
Bangladesh	Lower middle income	37	183373	58.5322	107332	[128799 , 134165]	[-298 , -221]	128799	134165	-231.331	-261.145	-298.414	-220.598	-249.22	-284.997
Barbados	High income	1	1078	49.7041	535.81	[616 , 643]	[-1 , 0]	616.181	642.972	-0.285944	-0.428827	-0.60743	-0.232363	-0.369292	-0.540454
Belarus	Upper middle income	31	48223	49.666	23950.4	[28741 , 29938]	[-44 , -26]	28740.5	29938	-28.8761	-35.529	-43.8451	-26.4811	-32.8678	-40.8513
Belgium	High income	99	75457	51.4917	38854.1	[44682 , 46625]	[-18 , 10]	44682.2	46624.9	5.75016	-4.61093	-17.5623	9.63557	-0.293811	-12.7055
Bolivia	Lower middle income	16	14855	50.5855	7514.47	[9017 , 9393]	[-7 , -2]	9017.36	9393.09	-2.78618	-4.87353	-7.48272	-2.03473	-4.03859	-6.54341
Bosnia - Herzegovina	Upper middle income	15	13619	50.9478	6938.58	[8326 , 8673]	[-7 , -2]	8326.3	8673.23	-2.34645	-4.27383	-6.68306	-1.65259	-3.50288	-5.81574
Botswana	Upper middle income	3	2494	58.9952	1471.34	[1766 , 1839]	[-2 , -1]	1765.61	1839.17	-0.67835	-1.08706	-1.59794	-0.531216	-0.923573	-1.41402
Brazil	Upper middle income	374	623307	52.2619	325752	[390903 , 407190]	[-644 , -408]	390903	407190	-440.38	-530.867	-643.975	-407.805	-494.672	-603.256
Brunei Darussalam	High income	2	1006	47.7594	480.46	[553 , 577]	[1 , 1]	552.529	576.552	0.846896	0.718773	0.55862	0.894942	0.772158	0.618678
Bulgaria	Upper middle income	43	31177	48.6252	15159.9	[18192 , 18950]	[-4 , 7]	18191.9	18949.9	5.10028	0.889194	-4.37466	6.61626	2.57363	-2.47967
Burkina Faso	Low income	2	16365	43.8354	7173.66	[8608 , 8967]	[-20 , -15]	8608.39	8967.08	-15.9342	-17.9268	-20.4177	-15.2168	-17.1298	-19.521
Cambodia	Lower middle income	3	23534	43.5799	10256.1	[12307 , 12820]	[-29 , -22]	12307.3	12820.1	-22.6402	-25.4891	-29.0503	-21.6146	-24.3496	-27.7683
Cameroon	Lower middle income	2	21097	56.4903	11917.8	[14301 , 14897]	[-35 , -27]	14301.3	14897.2	-27.7944	-31.1049	-35.243	-26.6026	-29.7807	-33.7533
Canada	High income	296	248776	50.0844	124598	[143288 , 149518]	[-78 , 9]	143288	149518	-3.0352	-36.2613	-77.794	9.4246	-22.4171	-62.2192
Chile	High income	45	62913	45.1256	28389.9	[32648 , 34068]	[-40 , -20]	32648.4	34067.9	-23.1357	-30.7064	-40.1697	-20.2967	-27.5519	-36.6209
China	Upper middle income	2932	5073071	47.8902	2.4295e+06	[2915405 , 3036881]	[-4660 , -2899]	2.91541e+06	3.03688e+06	-3141.76	-3816.62	-4660.2	-2898.81	-3546.68	-4356.51
Colombia	Upper middle income	95	120815	48.9033	59082.5	[70899 , 73853]	[-90 , -47]	70899	73853.1	-52.7063	-69.1181	-89.6328	-46.798	-62.5533	-82.2475
Congo, Dem. Rep.	Low income	1	57429	53.9949	31008.7	[37210 , 38761]	[-96 , -73]	37210.5	38760.9	-76.5218	-85.1353	-95.9023	-73.4209	-81.6899	-92.0262
Costa Rica	High income	12	12618	44.1609	5572.22	[6408 , 6687]	[-5 , -1]	6408.05	6686.66	-1.37333	-2.85925	-4.71666	-0.816106	-2.24012	-4.02013
Cote D'Ivoire	Lower middle income	4	22260	53.7543	11965.7	[14359 , 14957]	[-33 , -25]	14358.8	14957.1	-25.9142	-29.2381	-33.3928	-24.7177	-27.9085	-31.8971
Croatia	High income	28	28019	47.6532	13351.9	[15355 , 16022]	[-12 , -3]	15354.7	16022.3	-4.04466	-7.60517	-12.0558	-2.70946	-6.12162	-10.3868
Cuba	Upper middle income	20	46552	57.304	26676.2	[32011 , 33345]	[-63 , -44]	32011.4	33345.2	-46.6904	-54.1005	-63.363	-44.0228	-51.1365	-60.0285
Cyprus	High income	10	6552	48.8523	3200.8	[3681 , 3841]	[0 , 3]	3680.92	3840.96	2.31808	1.46453	0.3976	2.63816	1.82018	0.7977
Czechia	High income	67	60886	48.0079	29230.1	[33615 , 35076]	[-21 , 0]	33614.6	35076.1	-3.15222	-10.9469	-20.6903	-0.229207	-7.69912	-17.0365
Denmark	High income	55	46173	48.2121	22261	[25600 , 26713]	[-12 , 4]	25600.1	26713.2	1.57362	-4.36264	-11.783	3.79972	-1.8892	-9.00035
Dominican Republic	Upper middle income	21	21144	55.1082	11652.1	[13982 , 14565]	[-15 , -7]	13982.5	14565.1	-8.13017	-11.3669	-15.4127	-6.96497	-10.0722	-13.9562
Ecuador	Upper middle income	35	31643	47.2043	14936.9	[17924 , 18671]	[-12 , -1]	17924.2	18671.1	-2.34215	-6.49128	-11.6777	-0.848464	-4.83163	-9.81058
Egypt	Lower middle income	124	162573	43.6629	70984.1	[85181 , 88730]	[-98 , -46]	85180.9	88730.1	-53.4601	-73.1779	-97.8252	-46.3617	-65.2908	-88.9521
El Salvador	Upper middle income	15	9263	48.6121	4502.94	[5404 , 5629]	[1 , 4]	5403.53	5628.67	3.74265	2.49183	0.928313	4.19294	2.99216	1.49118
Estonia	High income	10	7971	48.1561	3838.52	[4414 , 4606]	[-2 , 1]	4414.3	4606.22	0.787552	-0.236053	-1.51556	1.1714	0.190449	-1.03574
Ethiopia	Low income	3	86340	50.075	43234.8	[51882 , 54043]	[-132 , -101]	51881.7	54043.5	-105.087	-117.097	-132.109	-100.763	-112.293	-126.704
Finland	High income	50	36589	49.772	18211.1	[20943 , 21853]	[-5 , 8]	20942.7	21853.3	6.29346	1.43717	-4.63318	8.11456	3.46062	-2.3568
France	High income	570	448449	50.3739	225901	[259786 , 271081]	[-108 , 50]	259786	271081	27.8373	-32.403	-107.703	50.4274	-7.30284	-79.4657
Gabon	Upper middle income	2	2141	53.2555	1140.2	[1368 , 1425]	[-2 , -1]	1368.24	1425.25	-0.8505	-1.16722	-1.56312	-0.73648	-1.04053	-1.4206
Georgia	Upper middle income	18	11828	50.5353	5977.32	[7173 , 7472]	[-1 , 4]	7172.78	7471.65	3.0567	1.39633	-0.679125	3.65443	2.06048	0.06804
Germany	High income	566	543915	49.9666	271776	[312543 , 326131]	[-249 , -59]	312543	326131	-86.2626	-158.736	-249.328	-59.085	-128.539	-215.356
Ghana	Lower middle income	6	30882	49.4268	15264	[18317 , 19080]	[-42 , -31]	18316.8	19080	-32.1599	-36.3999	-41.6999	-30.6335	-34.7039	-39.7919
Greece	High income	58	64640	50.2368	32473	[37344 , 38968]	[-39 , -17]	37344	38967.7	-19.9353	-28.5948	-39.4191	-16.688	-24.9867	-35.36
Guatemala	Upper middle income	8	17324	44.8508	7769.95	[9324 , 9712]	[-16 , -11]	9323.94	9712.44	-11.4249	-13.5832	-16.2811	-10.6479	-12.7199	-15.3098
Guyana	Low income	1	1190	53.7697	639.86	[768 , 800]	[-1 , -1]	767.832	799.825	-0.59965	-0.777389	-0.999563	-0.535664	-0.706293	-0.91958
Honduras	Lower middle income	8	11069	48.3876	5356.02	[6427 , 6695]	[-9 , -5]	6427.22	6695.03	-5.39005	-6.87783	-8.73756	-4.85445	-6.28272	-8.06806
Hungary	High income	52	63743	50.2765	32047.8	[36855 , 38457]	[-44 , -22]	36854.9	38457.3	-24.9147	-33.4607	-44.1433	-21.7099	-29.8999	-40.1374
Iceland	High income	2	1822	49.6476	904.58	[1040 , 1085]	[-1 , 0]	1040.27	1085.5	-0.170992	-0.412213	-0.71374	-0.080534	-0.311704	-0.600668
India	Lower middle income	806	1519906	56.226	854583	[1025500 , 1068229]	[-1865 , -1245]	1.0255e+06	1.06823e+06	-1330.46	-1567.84	-1864.57	-1245	-1472.89	-1757.75
Indonesia	Upper middle income	86	425479	51.6866	219916	[263899 , 274895]	[-601 , -442]	263899	274895	-463.789	-524.877	-601.236	-441.797	-500.442	-573.747
Iran, Islamic Rep.	Upper middle income	123	155564	46.0822	71687.3	[86025 , 89609]	[-101 , -49]	86024.7	89609.1	-56.2182	-76.1314	-101.023	-49.0495	-68.1661	-92.0619
Iraq	Upper middle income	54	43343	50.8908	22057.6	[26469 , 27572]	[-15 , 1]	26469.1	27572	-1.144	-7.27111	-14.93	1.06176	-4.82027	-12.1728
Ireland	High income	42	28962	50.4412	14608.8	[16800 , 17531]	[-2 , 8]	16800.1	17530.5	6.9389	3.04323	-1.82637	8.39978	4.66643	-0.00027125
Israel	High income	37	31758	49.0591	15580.2	[17917 , 18696]	[-10 , 1]	17917.2	18696.2	-0.392432	-4.54715	-9.74054	1.16559	-2.81602	-7.79302
Italy	High income	542	414309	48.4873	200887	[231020 , 241065]	[-61 , 80]	231020	241065	59.8705	6.30059	-60.6618	79.9593	28.6214	-35.5509
Jamaica	Upper middle income	5	6749	56.1525	3789.73	[4548 , 4737]	[-7 , -4]	4547.68	4737.16	-4.47433	-5.52703	-6.84291	-4.09535	-5.10595	-6.36919
Japan	High income	1069	1029159	46.5612	479189	[551067 , 575026]	[-369 , -33]	551067	575026	-81.0526	-208.836	-368.566	-33.1337	-155.593	-308.667
Jordan	Lower middle income	20	14204	50.672	7197.45	[8637 , 8997]	[-2 , 3]	8636.94	8996.81	2.00637	0.00708333	-2.49203	2.72612	0.8068	-1.59235
Kazakhstan	Upper middle income	53	35630	50.9522	18154.3	[21785 , 22693]	[-4 , 9]	21785.1	22692.8	7.61435	2.5715	-3.73206	9.42978	4.58864	-1.46278
Kenya	Lower middle income	17	48613	55.9101	27179.6	[32616 , 33974]	[-68 , -48]	32615.5	33974.5	-50.949	-58.4989	-67.9362	-48.231	-55.4789	-64.5388
Korea, Dem. People's Rep.	Low income	3	71681	48.4925	34759.9	[41712 , 43450]	[-106 , -80]	41711.9	43449.9	-83.8998	-93.5553	-105.625	-80.4238	-89.6931	-101.28
Korea, Rep.	High income	191	255400	43.0478	109944	[126436 , 131933]	[-139 , -62]	126436	131933	-72.8656	-102.184	-138.832	-61.8712	-89.968	-125.089
Kuwait	High income	5	5928	48.7014	2887.02	[3320 , 3464]	[-4 , -2]	3320.07	3464.42	-1.92885	-2.69872	-3.66106	-1.64015	-2.37794	-3.30018
Kyrgyz Republic	Lower middle income	1	7042	48.5834	3421.24	[4105 , 4277]	[-10 , -7]	4105.49	4276.55	-7.5531	-8.50344	-9.69137	-7.21098	-8.12331	-9.26372
Lao People's Democratic Republic	Lower middle income	1	9944	43.674	4342.94	[5212 , 5429]	[-13 , -9]	5211.53	5428.67	-9.85735	-11.0637	-12.5717	-9.42306	-10.5812	-12.0288
Latvia	High income	15	11328	48.1047	5449.3	[6267 , 6539]	[-1 , 2]	6266.69	6539.16	1.92168	0.468533	-1.3479	2.46661	1.07401	-0.666737
Lebanon	Lower middle income	21	11468	52.6966	6043.25	[7252 , 7554]	[2 , 6]	7251.9	7554.06	5.89188	4.21319	2.11484	6.4962	4.88467	2.87025
Libya	Upper middle income	9	8739	50.2055	4387.46	[5265 , 5484]	[-5 , -2]	5264.95	5484.32	-1.96865	-3.18739	-4.71081	-1.5299	-2.69989	-4.16238
Lithuania	High income	16	16511	49.1441	8114.19	[9331 , 9737]	[-8 , -3]	9331.32	9737.03	-3.47406	-5.63784	-8.34257	-2.66264	-4.73626	-7.3283
Luxembourg	High income	4	3261	52.1444	1700.43	[1955 , 2041]	[-1 , 0]	1955.49	2040.52	-0.081032	-0.53448	-1.10129	0.089011	-0.345543	-0.888736
Madagascar	Low income	3	23775	56.4445	13419.7	[16104 , 16775]	[-39 , -29]	16103.6	16774.6	-30.5492	-34.2769	-38.9365	-29.2072	-32.7858	-37.259
Malawi	Low income	2	21246	57.9133	12304.3	[14765 , 15380]	[-36 , -28]	14765.1	15380.3	-28.7607	-32.1785	-36.4508	-27.5302	-30.8114	-34.9128
Malaysia	Upper middle income	71	57092	50.4552	28805.9	[34567 , 36007]	[-19 , 2]	34567.1	36007.3	-1.0147	-9.01633	-19.0184	1.86589	-5.81568	-15.4176
Mali	Low income	2	16625	50.7459	8436.51	[10124 , 10546]	[-24 , -18]	10123.8	10545.6	-19.0913	-21.4348	-24.3641	-18.2476	-20.4974	-23.3095
Malta	High income	3	3146	47.6968	1500.54	[1726 , 1801]	[-2 , 0]	1725.62	1800.65	-0.601296	-1.00144	-1.50162	-0.451242	-0.834713	-1.31405
Mauritania	Lower middle income	4	3254	51.9235	1689.59	[2028 , 2112]	[-1 , 0]	2027.51	2111.99	-0.223975	-0.693306	-1.27997	-0.055016	-0.505573	-1.06877
Mauritius	Upper middle income	5	2968	51.8632	1539.3	[1847 , 1924]	[0 , 1]	1847.16	1924.12	1.15175	0.724167	0.189687	1.30568	0.8952	0.3821
Mexico	Upper middle income	207	212995	47.4297	101023	[121227 , 126279]	[-109 , -35]	121227	126279	-45.5571	-73.619	-108.696	-35.4548	-62.3942	-96.0685
Moldova	Upper middle income	4	10472	49.9561	5231.4	[6278 , 6539]	[-12 , -9]	6277.68	6539.25	-9.0785	-10.5317	-12.3481	-8.55536	-9.9504	-11.6942
Mongolia	Upper middle income	6	7493	30.4173	2279.17	[2735 , 2849]	[-1 , 1]	2735	2848.96	0.302075	-0.331028	-1.12241	0.529992	-0.0777867	-0.83751
Montenegro	Upper middle income	3	2585	55.3447	1430.66	[1717 , 1788]	[-1 , 0]	1716.79	1788.33	-0.57665	-0.974056	-1.47081	-0.433584	-0.815093	-1.29198
Morocco	Lower middle income	49	65431	55.4474	36279.8	[43536 , 45350]	[-64 , -38]	43535.7	45349.7	-41.6994	-51.7771	-64.3743	-38.0714	-47.746	-59.8393
Mozambique	Low income	1	28152	52.9016	14892.9	[17871 , 18616]	[-46 , -35]	17871.4	18616.1	-36.2321	-40.369	-45.5402	-34.7428	-38.7143	-43.6785
Myanmar	Lower middle income	22	81580	51.1803	41752.9	[50103 , 52191]	[-108 , -78]	50103.5	52191.1	-82.3822	-93.9803	-108.478	-78.207	-89.3411	-103.259
Namibia	Upper middle income	2	3481	54.8874	1910.63	[2293 , 2388]	[-4 , -3]	2292.76	2388.29	-2.77658	-3.30731	-3.97072	-2.58551	-3.09501	-3.73189
Nepal	Lower middle income	12	22934	48.9823	11233.6	[13480 , 14042]	[-23 , -15]	13480.3	14042	-16.084	-19.2044	-23.105	-14.9606	-17.9563	-21.7008
Netherlands	High income	154	122138	49.7073	60711.5	[69818 , 72854]	[-28 , 14]	69818.2	72853.8	8.29235	-7.89739	-28.1346	14.3635	-1.15166	-20.5456
New Zealand	High income	35	30263	47.6211	14411.6	[16573 , 17294]	[-8 , 2]	16573.3	17293.9	0.412256	-3.43083	-8.23468	1.85341	-1.82954	-6.43323
Nicaragua	Lower middle income	5	8404	47.137	3961.39	[4754 , 4952]	[-7 , -5]	4753.67	4951.74	-4.90348	-6.00386	-7.37934	-4.50734	-5.56371	-6.88417
Niger	Low income	1	12630	42.6396	5385.38	[6462 , 6732]	[-16 , -12]	6462.46	6731.73	-12.4634	-13.9594	-15.8293	-11.9249	-13.361	-15.1561
Nigeria	Lower middle income	17	140532	56.7741	79785.8	[95743 , 99732]	[-232 , -174]	95742.9	99732.2	-182.464	-204.627	-232.331	-174.486	-195.762	-222.357
North Macedonia	Upper middle income	6	7429	53.5445	3977.82	[4773 , 4972]	[-6 , -4]	4773.38	4972.28	-3.94455	-5.0495	-6.43069	-3.54677	-4.60752	-5.93346
Norway	High income	43	40035	47.7609	19121.1	[21989 , 22945]	[-14 , -1]	21989.2	22945.3	-2.89054	-7.98949	-14.3632	-0.978438	-5.86493	-11.973
Oman	High income	7	3706	46.7234	1731.57	[1991 , 2078]	[2 , 3]	1991.31	2077.88	2.84423	2.38248	1.80529	3.01739	2.57488	2.02174
Pakistan	Lower middle income	76	190483	52.9405	100843	[121011 , 126053]	[-239 , -166]	121011	126053	-176.107	-204.118	-239.133	-166.022	-192.914	-226.528
Panama	High income	7	8664	46.9916	4071.35	[4682 , 4886]	[-5 , -2]	4682.05	4885.62	-2.77124	-3.85693	-5.21405	-2.36411	-3.40456	-4.70513
Papua New Guinea	Lower middle income	2	13434	52.3487	7032.53	[8439 , 8791]	[-20 , -15]	8439.04	8790.66	-15.5813	-17.5348	-19.9767	-14.8781	-16.7534	-19.0976
Paraguay	Upper middle income	11	12843	52.3136	6718.64	[8062 , 8398]	[-10 , -5]	8062.37	8398.3	-5.7966	-7.66289	-9.99575	-5.12474	-6.91637	-9.15592
Peru	Upper middle income	65	70113	46.6867	32733.5	[39280 , 40917]	[-37 , -14]	39280.2	40916.8	-16.8337	-25.9263	-37.2921	-13.5603	-22.2893	-33.2004
Philippines	Lower middle income	80	203549	49.1061	99955	[119946 , 124944]	[-232 , -160]	119946	124944	-169.888	-197.653	-232.359	-159.892	-186.547	-219.865
Poland	High income	172	209637	50.9769	106866	[122896 , 128240]	[-149 , -74]	122896	128240	-84.4795	-112.977	-148.599	-73.7929	-101.103	-135.241
Portugal	High income	57	68018	48.4883	32980.8	[37928 , 39577]	[-42 , -19]	37927.9	39576.9	-22.1539	-30.9487	-41.9423	-18.8558	-27.2842	-37.8197
Puerto Rico (US)	High income	21	16223	49.3244	8001.89	[9202 , 9602]	[-3 , 3]	9202.17	9602.27	1.79546	-0.338373	-3.00567	2.59565	0.550726	-2.00543
Qatar	High income	4	1659	46.9458	778.83	[896 , 935]	[2 , 2]	895.654	934.596	2.13081	1.92312	1.66351	2.20869	2.00966	1.76086
Romania	High income	110	99548	49.9164	49690.7	[57144 , 59629]	[-39 , -4]	57144.3	59628.9	-9.25775	-22.5086	-39.0722	-4.28868	-16.9874	-32.8608
Russian Federation	High income	569	614350	48.0343	295099	[339363 , 354118]	[-316 , -110]	339363	354118	-139.237	-217.93	-316.296	-109.727	-185.141	-279.409
Rwanda	Low income	2	7524	51.4349	3869.96	[4644 , 4837]	[-10 , -7]	4643.95	4837.45	-7.6749	-8.74989	-10.0936	-7.2879	-8.31989	-9.60988
Saudi Arabia	High income	45	30830	43.0113	13260.4	[15249 , 15912]	[5 , 15]	15249.4	15912.5	13.1751	9.63899	5.21886	14.5011	11.1124	6.87641
Senegal	Lower middle income	4	12561	51.5932	6480.62	[7777 , 8101]	[-16 , -12]	7776.74	8100.77	-12.2016	-14.0017	-16.2519	-11.5535	-13.2817	-15.4419
Serbia	Upper middle income	39	35153	52.6337	18502.3	[22203 , 23128]	[-19 , -5]	22202.8	23127.9	-7.25583	-12.3954	-18.8198	-5.40559	-10.3395	-16.507
Singapore	High income	28	28130	47.6796	13412.3	[15424 , 16095]	[-12 , -3]	15424.1	16094.7	-4.18947	-7.76608	-12.2368	-2.84824	-6.27583	-10.5603
Slovak Republic	High income	24	30635	48.4973	14857.1	[17086 , 17829]	[-21 , -10]	17085.7	17828.6	-11.6571	-15.619	-20.5714	-10.1714	-13.9682	-18.7143
Slovenia	High income	12	14225	48.6254	6916.96	[7955 , 8300]	[-9 , -4]	7954.5	8300.35	-4.6007	-6.44523	-8.75088	-3.90901	-5.67668	-7.88626
South Africa	Upper middle income	102	107031	56.3911	60355.9	[72427 , 75445]	[-87 , -43]	72427.1	75444.9	-48.8898	-65.6554	-86.6123	-42.8542	-58.9491	-79.0678
Spain	High income	262	277885	49.4835	137507	[158133 , 165009]	[-151 , -54]	158133	165009	-68.0173	-104.686	-150.522	-54.2666	-89.4073	-133.333
Sri Lanka	Lower middle income	29	34046	52.9872	18040	[21648 , 22550]	[-27 , -14]	21648	22550	-16.1001	-21.1112	-27.3751	-14.2961	-19.1067	-25.1201
Sudan	Low income	6	29765	50.7866	15116.6	[18140 , 18896]	[-41 , -30]	18140	18895.8	-31.7916	-35.9906	-41.2395	-30.2799	-34.311	-39.3499
Suriname	Upper middle income	3	1210	52.4008	634.05	[761 , 793]	[1 , 1]	760.86	792.562	1.41488	1.23875	1.01859	1.47828	1.3092	1.09785
Sweden	High income	80	65415	47.9213	31347.7	[36050 , 37617]	[-14 , 8]	36049.9	37617.3	4.7655	-3.59389	-14.0431	7.90027	-0.110814	-10.1247
Switzerland	High income	85	50196	50.1317	25164.1	[28939 , 30197]	[10 , 27]	28938.7	30196.9	24.6061	17.8957	9.50767	27.1225	20.6917	12.6532
Syrian Arab Republic	Low income	13	27109	51.7409	14026.4	[16832 , 17533]	[-31 , -21]	16831.7	17533	-22.0661	-25.9623	-30.8326	-20.6635	-24.4038	-29.0793
Tajikistan	Lower middle income	2	7032	45.9691	3232.55	[3879 , 4041]	[-8 , -6]	3879.06	4040.69	-6.08137	-6.97931	-8.10172	-5.75812	-6.62013	-7.69765
Tanzania	Lower middle income	10	53112	59.7446	31731.5	[38078 , 39664]	[-89 , -66]	38077.8	39664.4	-69.3289	-78.1432	-89.1611	-66.1557	-74.6174	-85.1946
Thailand	Upper middle income	151	204660	46.6143	95400.8	[114481 , 119251]	[-147 , -78]	114481	119251	-87.5021	-114.002	-147.128	-77.962	-103.402	-135.202
Togo	Low income	1	6129	53.179	3259.34	[3911 , 4074]	[-9 , -7]	3911.21	4074.18	-7.14835	-8.05372	-9.18544	-6.82242	-7.69157	-8.77802
Trinidad and Tobago	High income	7	4396	50.4468	2217.64	[2550 , 2661]	[0 , 2]	2550.29	2661.17	1.67766	1.08629	0.34708	1.89943	1.3327	0.624285
Tunisia	Lower middle income	32	21823	53.4791	11670.8	[14005 , 14588]	[-4 , 4]	14004.9	14588.4	2.82313	-0.41875	-4.47109	3.9902	0.878	-3.01225
Turkiye	Upper middle income	298	242020	50.653	122590	[147108 , 153238]	[-85 , 4]	147108	153238	-8.47603	-42.5289	-85.095	3.78302	-28.9078	-69.7712
Turkmenistan	Upper middle income	7	7389	51.4421	3801.06	[4561 , 4751]	[-5 , -2]	4561.27	4751.32	-2.50265	-3.5585	-4.87831	-2.12254	-3.13616	-4.40318
Uganda	Low income	5	36385	54.4166	19799.5	[23759 , 24749]	[-57 , -43]	23759.4	24749.3	-44.4987	-49.9985	-56.8733	-42.5187	-47.7986	-54.3984
Ukraine	Upper middle income	76	147675	50.2003	74133.3	[88960 , 92667]	[-156 , -102]	88959.9	92666.6	-109.333	-129.926	-155.666	-101.92	-121.689	-146.4
United Arab Emirates	High income	19	5756	48.9418	2817.09	[3240 , 3381]	[11 , 13]	3239.65	3380.51	12.239	11.4878	10.5487	12.5207	11.8008	10.9009
United Kingdom	High income	358	432256	50.8446	219779	[252746 , 263735]	[-301 , -147]	252746	263735	-169.469	-228.077	-301.337	-147.491	-203.657	-273.864
United States of America	High income	3892	1944863	50.3956	980125	[1127143 , 1176150]	[952 , 1638]	1.12714e+06	1.17615e+06	1539.7	1278.33	951.626	1637.71	1387.24	1074.14
Uruguay	High income	22	15972	49.7199	7941.26	[9132 , 9530]	[-2 , 4]	9132.45	9529.51	2.94098	0.823307	-1.82378	3.7351	1.70567	-0.831122
Uzbekistan	Lower middle income	19	38042	50.8523	19345.2	[23214 , 24182]	[-41 , -27]	23214.3	24181.6	-29.3631	-34.7368	-41.4539	-27.4286	-32.5873	-39.0357
Venezuela	Upper middle income	54	61869	52.4942	32477.6	[38973 , 40597]	[-47 , -24]	38973.1	40597	-27.1941	-36.2156	-47.4926	-23.9463	-32.607	-43.4329
Viet Nam	Lower middle income	70	194553	46.5578	90579.5	[108695 , 113224]	[-213 , -147]	108695	113224	-156.449	-181.61	-213.061	-147.391	-171.545	-201.739
Yemen, Rep.	Low income	1	18555	49.1721	9123.88	[10949 , 11405]	[-28 , -21]	10948.7	11404.8	-21.8097	-24.3441	-27.5121	-20.8973	-23.3303	-26.3716
Zambia	Lower middle income	3	16777	55.2722	9273.02	[11128 , 11591]	[-26 , -19]	11127.6	11591.3	-20.1826	-22.7584	-25.9782	-19.2552	-21.7281	-24.8191
Zimbabwe	Lower middle income	1	20186	56.3863	11382.1	[13659 , 14228]	[-35 , -26]	13658.6	14227.7	-27.4553	-30.617	-34.5692	-26.3171	-29.3523	-33.1464
	.

## Sheet: 2030
Country	IncomeGroup	MV therapy	Cancer Cases 2030	RUR_2030	radiotherapy_cases_2030	RT + reRT cases 2030 (sensitivity analysis range)	Machine_deficit_2030 (sensitivity analysis range)	RT + (0.15-0.20) reRT 2030	RT + (0.20-0.25) reRT 2030	Machine_deficit_2030 (500)(max_reirad)	Machine_deficit_2030 (450)(max_reirad)	Machine_deficit_2030 (400)(max_reirad)	Machine_deficit_2030 (500)(min_reirad)	Machine_deficit_2030 (450)(min_reirad)	Machine_deficit_2030 (400)(min_reirad)
Albania	Upper middle income	5	8853	53.7658	4759.89	[5712 , 5950]	[-10 , -6]	5711.87	5949.86	-6.89973	-8.22192	-9.87466	-6.42374	-7.69304	-9.27967
Algeria	Upper middle income	37	79235	52.2876	41430.1	[49716 , 51788]	[-92 , -62]	49716.1	51787.6	-66.5753	-78.0836	-92.4691	-62.4323	-73.4803	-87.2903
Angola	Lower middle income	3	34686	53.9873	18726	[22471 , 23408]	[-56 , -42]	22471.2	23407.6	-43.8151	-49.0168	-55.5189	-41.9425	-46.9361	-53.1781
Argentina	Upper middle income	134	150427	50.4901	75950.8	[91141 , 94938]	[-103 , -48]	91140.9	94938.5	-55.8769	-76.9744	-103.346	-48.2818	-68.5354	-93.8523
Armenia	Upper middle income	5	9884	48.3771	4781.59	[5738 , 5977]	[-10 , -6]	5737.91	5976.99	-6.95397	-8.28219	-9.94247	-6.47582	-7.75091	-9.34477
Australia	High income	224	181077	47.1045	85295.5	[98090 , 102355]	[-32 , 28]	98089.8	102355	19.2908	-3.45461	-31.8864	27.8204	6.02266	-21.2245
Austria	High income	58	50550	49.4517	24997.8	[28747 , 29997]	[-17 , 1]	28747.5	29997.4	-1.99477	-8.66085	-16.9935	0.505014	-5.88332	-13.8687
Azerbaijan	Upper middle income	10	22251	50.8881	11323.1	[13588 , 14154]	[-25 , -17]	13587.7	14153.9	-18.3078	-21.4531	-25.3847	-17.1755	-20.195	-23.9693
Bahamas	High income	1	1281	51.3825	658.21	[757 , 790]	[-1 , -1]	756.942	789.852	-0.579704	-0.755227	-0.97463	-0.513883	-0.682092	-0.892354
Bahrain	High income	2	1867	52.1575	973.78	[1120 , 1169]	[-1 , 0]	1119.85	1168.54	-0.337072	-0.596747	-0.92134	-0.239694	-0.488549	-0.799618
Bangladesh	Lower middle income	37	212757	58.5699	124612	[149534 , 155764]	[-352 , -262]	149534	155764	-274.529	-309.143	-352.411	-262.068	-295.298	-336.835
Barbados	High income	1	1161	49.7924	578.09	[665 , 694]	[-1 , 0]	664.803	693.708	-0.387416	-0.541573	-0.73427	-0.329607	-0.477341	-0.662009
Belarus	Upper middle income	31	50186	49.5891	24886.8	[29864 , 31108]	[-47 , -29]	29864.1	31108.5	-31.2169	-38.1299	-46.7712	-28.7282	-35.3647	-43.6603
Belgium	High income	99	80773	51.4094	41524.9	[47754 , 49830]	[-26 , 3]	47753.6	49829.9	-0.65976	-11.7331	-25.5747	3.49273	-7.11919	-20.3841
Bolivia	Lower middle income	16	17101	50.5275	8640.7	[10369 , 10801]	[-11 , -5]	10368.8	10800.9	-5.60175	-8.00194	-11.0022	-4.73768	-7.04187	-9.9221
Bosnia - Herzegovina	Upper middle income	15	14284	50.8434	7262.47	[8715 , 9078]	[-8 , -2]	8714.96	9078.09	-3.15617	-5.17353	-7.69522	-2.42993	-4.36659	-6.78741
Botswana	Upper middle income	3	2911	59.3775	1728.48	[2074 , 2161]	[-2 , -1]	2074.18	2160.6	-1.3212	-1.80133	-2.4015	-1.14835	-1.60928	-2.18544
Brazil	Upper middle income	374	712782	52.3082	372844	[447412 , 466054]	[-791 , -521]	447412	466054	-558.109	-661.677	-791.136	-520.824	-620.249	-744.531
Brunei Darussalam	High income	2	1209	47.4682	573.89	[660 , 689]	[0 , 1]	659.973	688.668	0.622664	0.469627	0.27833	0.680053	0.533392	0.350066
Bulgaria	Upper middle income	43	31400	48.5012	15229.4	[18275 , 19037]	[-5 , 6]	18275.3	19036.7	4.92652	0.696139	-4.59184	6.44946	2.38829	-2.68817
Burkina Faso	Low income	2	19419	43.9937	8543.14	[10252 , 10679]	[-25 , -19]	10251.8	10678.9	-19.3578	-21.7309	-24.6973	-18.5035	-20.7817	-23.6294
Cambodia	Lower middle income	3	27527	43.497	11973.4	[14368 , 14967]	[-34 , -26]	14368.1	14966.8	-26.9335	-30.2595	-34.4169	-25.7362	-28.9291	-32.9202
Cameroon	Lower middle income	2	25220	56.563	14265.2	[17118 , 17831]	[-43 , -32]	17118.2	17831.5	-33.6629	-37.6255	-42.5787	-32.2364	-36.0405	-40.7955
Canada	High income	296	275804	50.0491	138038	[158743 , 165645]	[-118 , -21]	158743	165645	-35.2901	-72.1001	-118.113	-21.4863	-56.7626	-100.858
Chile	High income	45	71980	45.1113	32471.1	[37342 , 38965]	[-52 , -30]	37341.8	38965.4	-32.9307	-41.5897	-52.4134	-29.6836	-37.9818	-48.3545
China	Upper middle income	2932	5655963	48.372	2.7359e+06	[3283086 , 3419881]	[-5618 , -3634]	3.28309e+06	3.41988e+06	-3907.76	-4667.74	-5617.7	-3634.17	-4363.75	-5275.71
Colombia	Upper middle income	95	140975	48.9454	69000.7	[82801 , 86251]	[-121 , -71]	82800.9	86250.9	-77.5018	-96.6687	-120.627	-70.6018	-89.0019	-112.002
Congo, Dem. Rep.	Low income	1	67978	54.0213	36722.6	[44067 , 45903]	[-114 , -87]	44067.1	45903.3	-90.8066	-101.007	-113.758	-87.1343	-96.927	-109.168
Costa Rica	High income	12	14653	44.2227	6479.95	[7452 , 7776]	[-7 , -3]	7451.94	7775.94	-3.55188	-5.27987	-7.43985	-2.90388	-4.55987	-6.62986
Cote D'Ivoire	Lower middle income	4	26676	53.8542	14366.1	[17239 , 17958]	[-41 , -30]	17239.4	17957.7	-31.9153	-35.9059	-40.8942	-30.4787	-34.3097	-39.0984
Croatia	High income	28	28634	47.5674	13620.5	[15664 , 16345]	[-13 , -3]	15663.5	16344.6	-4.6891	-8.32123	-12.8614	-3.32706	-6.80784	-11.1588
Cuba	Upper middle income	20	50748	57.3045	29080.9	[34897 , 36351]	[-71 , -50]	34897.1	36351.1	-52.7022	-60.7802	-70.8777	-49.7941	-57.549	-67.2426
Cyprus	High income	10	7318	48.9254	3580.36	[4117 , 4296]	[-1 , 2]	4117.41	4296.43	1.40714	0.452373	-0.74108	1.76517	0.850191	-0.293535
Czechia	High income	67	63487	47.862	30386.2	[34944 , 36463]	[-24 , -3]	34944.1	36463.4	-5.92681	-14.0298	-24.1585	-2.88819	-10.6535	-20.3602
Denmark	High income	55	48967	48.1092	23557.6	[27091 , 28269]	[-16 , 1]	27091.3	28269.2	-1.53831	-7.82035	-15.6729	0.817451	-5.20283	-12.7282
Dominican Republic	Upper middle income	21	24159	55.086	13308.2	[15970 , 16635]	[-21 , -11]	15969.9	16635.3	-12.2706	-15.9673	-20.5882	-10.9398	-14.4886	-18.9247
Ecuador	Upper middle income	35	37120	47.2661	17545.2	[21054 , 21931]	[-20 , -7]	21054.2	21931.5	-8.86295	-13.7366	-19.8287	-7.10843	-11.7871	-17.6355
Egypt	Lower middle income	124	189204	43.568	82432.5	[98919 , 103041]	[-134 , -74]	98919	103041	-82.0812	-104.979	-133.601	-73.838	-95.8199	-123.297
El Salvador	Upper middle income	15	10324	48.5627	5013.61	[6016 , 6267]	[-1 , 3]	6016.33	6267.01	2.46598	1.07331	-0.667531	2.96734	1.63037	-0.04083
Estonia	High income	10	8292	48.0519	3984.46	[4582 , 4781]	[-2 , 1]	4582.13	4781.35	0.437296	-0.625227	-1.95338	0.835742	-0.182509	-1.45532
Ethiopia	Low income	3	103091	50.2251	51777.5	[62133 , 64722]	[-159 , -121]	62133	64721.9	-126.444	-140.826	-158.805	-121.266	-135.073	-152.333
Finland	High income	50	38835	49.5762	19252.9	[22141 , 23104]	[-8 , 6]	22140.9	23103.5	3.79297	-1.34115	-7.75879	5.71826	0.798068	-5.35217
France	High income	570	475273	50.2073	238622	[274415 , 286346]	[-146 , 21]	274415	286346	-2.6922	-66.3247	-145.865	21.17	-39.8111	-116.038
Gabon	Upper middle income	2	2516	53.2822	1340.58	[1609 , 1676]	[-2 , -1]	1608.7	1675.72	-1.35145	-1.72383	-2.18931	-1.21739	-1.57488	-2.02174
Georgia	Upper middle income	18	12255	50.4504	6182.7	[7419 , 7728]	[-1 , 3]	7419.24	7728.38	2.54325	0.825833	-1.32094	3.16152	1.5128	-0.5481
Germany	High income	566	571265	49.9004	285063	[327823 , 342076]	[-289 , -90]	327823	342076	-118.152	-194.169	-289.19	-89.646	-162.496	-253.557
Ghana	Lower middle income	6	36170	49.5701	17929.5	[21515 , 22412]	[-50 , -37]	21515.4	22411.9	-38.8238	-43.8042	-50.0297	-37.0308	-41.812	-47.7885
Greece	High income	58	67121	50.1812	33682.1	[38734 , 40419]	[-43 , -19]	38734.4	40418.6	-22.8371	-31.819	-43.0464	-19.4689	-28.0766	-38.8361
Guatemala	Upper middle income	8	20522	44.963	9227.3	[11073 , 11534]	[-21 , -14]	11072.8	11534.1	-15.0682	-17.6314	-20.8353	-14.1455	-16.6061	-19.6819
Guyana	Low income	1	1343	53.5547	719.24	[863 , 899]	[-1 , -1]	863.088	899.05	-0.7981	-0.997889	-1.24762	-0.726176	-0.917973	-1.15772
Honduras	Lower middle income	8	13152	48.6646	6400.37	[7680 , 8000]	[-12 , -7]	7680.44	8000.46	-8.00092	-9.77881	-12.0012	-7.36089	-9.06765	-11.2011
Hungary	High income	52	65466	50.2386	32889.2	[37823 , 39467]	[-47 , -24]	37822.6	39467.1	-26.9341	-35.7046	-46.6676	-23.6452	-32.0502	-42.5565
Iceland	High income	2	2037	49.5258	1008.84	[1160 , 1211]	[-1 , 0]	1160.17	1210.61	-0.421216	-0.69024	-1.02652	-0.320332	-0.578147	-0.900415
India	Lower middle income	806	1737730	56.2976	978300	[1173960 , 1222875]	[-2251 , -1542]	1.17396e+06	1.22287e+06	-1639.75	-1911.5	-2251.19	-1541.92	-1802.8	-2128.9
Indonesia	Upper middle income	86	477437	51.6516	246604	[295925 , 308255]	[-685 , -506]	295925	308255	-530.51	-599.011	-684.637	-505.85	-571.611	-653.812
Iran, Islamic Rep.	Upper middle income	123	183788	45.9929	84529.5	[101435 , 105662]	[-141 , -80]	101435	105662	-88.3238	-111.804	-141.155	-79.8708	-102.412	-130.589
Iraq	Upper middle income	54	52260	51.0409	26674	[32009 , 33342]	[-29 , -10]	32008.7	33342.4	-12.6849	-20.0943	-29.3561	-10.0175	-17.1305	-26.0219
Ireland	High income	42	32507	50.2893	16347.5	[18800 , 19617]	[-7 , 4]	18799.7	19617.1	2.76588	-1.59347	-7.04265	4.40064	0.222928	-4.99921
Israel	High income	37	35639	48.9534	17446.5	[20063 , 20936]	[-15 , -3]	20063.5	20935.8	-4.87158	-9.52397	-15.3395	-3.12693	-7.58547	-13.1587
Italy	High income	542	438004	48.4031	212007	[243808 , 254409]	[-94 , 54]	243808	254409	33.1825	-23.3528	-94.0219	54.3832	0.203567	-67.521
Jamaica	Upper middle income	5	7580	55.9426	4240.45	[5089 , 5301]	[-8 , -5]	5088.54	5300.56	-5.60112	-6.77903	-8.25141	-5.17708	-6.30787	-7.72135
Japan	High income	1069	1048542	46.4423	486967	[560012 , 584360]	[-392 , -51]	560012	584360	-99.7203	-229.578	-391.9	-51.0236	-175.471	-331.03
Jordan	Lower middle income	20	16731	50.8295	8504.28	[10205 , 10630]	[-7 , 0]	10205.1	10630.4	-1.2607	-3.623	-6.57587	-0.410272	-2.67808	-5.51284
Kazakhstan	Upper middle income	53	39492	50.8147	20067.7	[24081 , 25085]	[-10 , 5]	24081.3	25084.7	2.83067	-2.74369	-9.71166	4.83745	-0.513947	-7.20319
Kenya	Lower middle income	17	58405	55.9916	32701.9	[39242 , 40877]	[-85 , -61]	39242.3	40877.4	-64.7548	-73.8386	-85.1935	-61.4846	-70.2051	-81.1057
Korea, Dem. People's Rep.	Low income	3	78932	48.4547	38246.3	[45896 , 47808]	[-117 , -89]	45895.5	47807.8	-92.6157	-103.24	-116.52	-88.791	-98.9901	-111.739
Korea, Rep.	High income	191	286055	43.1354	123391	[141900 , 148069]	[-179 , -93]	141900	148069	-105.139	-138.043	-179.173	-92.7994	-124.333	-163.749
Kuwait	High income	5	8072	48.3399	3902	[4487 , 4682]	[-7 , -4]	4487.3	4682.4	-4.3648	-5.40533	-6.706	-3.9746	-4.97178	-6.21825
Kyrgyz Republic	Lower middle income	1	8296	48.4283	4017.61	[4821 , 5022]	[-12 , -9]	4821.13	5022.01	-9.04402	-10.16	-11.555	-8.64226	-9.71363	-11.0528
Lao People's Democratic Republic	Lower middle income	1	11567	43.6841	5052.94	[6064 , 6316]	[-15 , -11]	6063.53	6316.17	-11.6323	-13.0359	-14.7904	-11.1271	-12.4745	-14.1588
Latvia	High income	15	11319	48.0885	5443.14	[6260 , 6532]	[-1 , 2]	6259.61	6531.77	1.93646	0.48496	-1.32942	2.48078	1.08975	-0.649027
Lebanon	Lower middle income	21	12346	52.825	6521.77	[7826 , 8152]	[1 , 5]	7826.12	8152.21	4.69557	2.88397	0.619469	5.34775	3.60861	1.43469
Libya	Upper middle income	9	10355	50.1859	5196.75	[6236 , 6496]	[-7 , -3]	6236.1	6495.94	-3.99188	-5.43542	-7.23984	-3.4722	-4.858	-6.59025
Lithuania	High income	16	16778	49.0474	8229.18	[9464 , 9875]	[-9 , -3]	9463.56	9875.02	-3.75003	-5.94448	-8.68754	-2.92711	-5.03013	-7.65889
Luxembourg	High income	4	3705	52.1541	1932.31	[2222 , 2319]	[-2 , 0]	2222.16	2318.77	-0.637544	-1.15283	-1.79693	-0.444313	-0.938126	-1.55539
Madagascar	Low income	3	28494	56.6078	16129.8	[19356 , 20162]	[-47 , -36]	19355.8	20162.3	-37.3246	-41.8051	-47.4057	-35.7116	-40.0129	-45.3895
Malawi	Low income	2	25461	58.1924	14816.4	[17780 , 18520]	[-44 , -34]	17779.6	18520.5	-35.0409	-39.1566	-44.3011	-33.5593	-37.5103	-42.4491
Malaysia	Upper middle income	71	66513	50.464	33565.1	[40278 , 41956]	[-34 , -10]	40278.1	41956.4	-12.9127	-22.2364	-33.8909	-9.55622	-18.5069	-29.6953
Mali	Low income	2	19814	50.8052	10066.5	[12080 , 12583]	[-29 , -22]	12079.9	12583.2	-23.1664	-25.9626	-29.458	-22.1597	-24.8441	-28.1996
Malta	High income	3	3430	47.5224	1630.02	[1875 , 1956]	[-2 , -1]	1874.52	1956.02	-0.912048	-1.34672	-1.89006	-0.749046	-1.16561	-1.68631
Mauritania	Lower middle income	4	3865	51.9948	2009.6	[2412 , 2512]	[-2 , -1]	2411.52	2512	-1.024	-1.58222	-2.28	-0.82304	-1.35893	-2.0288
Mauritius	Upper middle income	5	3267	51.9376	1696.8	[2036 , 2121]	[0 , 1]	2036.16	2121	0.758	0.286667	-0.3025	0.92768	0.4752	-0.0904
Mexico	Upper middle income	207	243395	47.5802	115808	[138969 , 144760]	[-155 , -71]	138969	144760	-82.5195	-114.688	-154.899	-70.9387	-101.821	-140.423
Moldova	Upper middle income	4	10688	49.8686	5329.96	[6396 , 6662]	[-13 , -9]	6395.95	6662.45	-9.3249	-10.8054	-12.6561	-8.7919	-10.2132	-11.9899
Mongolia	Upper middle income	6	9142	30.1784	2758.91	[3311 , 3449]	[-3 , -1]	3310.69	3448.64	-0.897275	-1.66364	-2.62159	-0.621384	-1.35709	-2.27673
Montenegro	Upper middle income	3	2730	55.1348	1505.18	[1806 , 1881]	[-2 , -1]	1806.22	1881.48	-0.76295	-1.18106	-1.70369	-0.612432	-1.01381	-1.51554
Morocco	Lower middle income	49	74408	55.4657	41270.9	[49525 , 51589]	[-80 , -50]	49525.1	51588.6	-54.1773	-65.6414	-79.9716	-50.0502	-61.0558	-74.8127
Mozambique	Low income	1	33355	53.0376	17690.7	[21229 , 22113]	[-54 , -41]	21228.8	22113.4	-43.2267	-48.1408	-54.2834	-41.4577	-46.1752	-52.0721
Myanmar	Lower middle income	22	91141	51.1094	46581.7	[55898 , 58227]	[-124 , -90]	55898	58227.1	-94.4541	-107.393	-123.568	-89.796	-102.218	-117.745
Namibia	Upper middle income	2	4005	55.0312	2204	[2645 , 2755]	[-5 , -3]	2644.8	2755	-3.51	-4.12222	-4.8875	-3.2896	-3.87733	-4.612
Nepal	Lower middle income	12	25830	49.1634	12698.9	[15239 , 15874]	[-28 , -18]	15238.7	15873.6	-19.7473	-23.2747	-27.6841	-18.4774	-21.8637	-26.0967
Netherlands	High income	154	130687	49.5529	64759.2	[74473 , 77711]	[-40 , 5]	74473.1	77711.1	-1.42215	-18.6913	-40.2777	5.05377	-11.4958	-32.1828
New Zealand	High income	35	33645	47.4	15947.7	[18340 , 19137]	[-13 , -2]	18339.9	19137.3	-3.27458	-7.52731	-12.8432	-1.6798	-5.75534	-10.8498
Nicaragua	Lower middle income	5	9955	47.2917	4707.89	[5649 , 5885]	[-10 , -6]	5649.47	5884.86	-6.76973	-8.07747	-9.71216	-6.29894	-7.55437	-9.12367
Niger	Low income	1	15310	42.6404	6528.25	[7834 , 8160]	[-19 , -15]	7833.9	8160.31	-15.3206	-17.134	-19.4008	-14.6678	-16.4087	-18.5847
Nigeria	Lower middle income	17	162458	56.785	92251.7	[110702 , 115315]	[-271 , -204]	110702	115315	-213.629	-239.255	-271.287	-204.404	-229.005	-259.755
North Macedonia	Upper middle income	6	8045	53.377	4294.18	[5153 , 5368]	[-7 , -4]	5153.02	5367.73	-4.73545	-5.92828	-7.41931	-4.30603	-5.45115	-6.88254
Norway	High income	43	44137	47.633	21023.8	[24177 , 25229]	[-20 , -5]	24177.3	25228.5	-7.45705	-13.0634	-20.0713	-5.35467	-10.7274	-17.4433
Oman	High income	7	4508	46.7327	2106.71	[2423 , 2528]	[1 , 2]	2422.72	2528.05	1.9439	1.38211	0.67987	2.15457	1.61619	0.943209
Pakistan	Lower middle income	76	219157	53.0904	116351	[139621 , 145439]	[-288 , -203]	139621	145439	-214.878	-247.198	-287.598	-203.243	-234.27	-273.054
Panama	High income	7	10108	46.9718	4747.91	[5460 , 5697]	[-7 , -4]	5460.1	5697.49	-4.39498	-5.66109	-7.24373	-3.92019	-5.13355	-6.65024
Papua New Guinea	Lower middle income	2	15916	52.3525	8332.42	[9999 , 10416]	[-24 , -18]	9998.9	10415.5	-18.831	-21.1456	-24.0388	-17.9978	-20.2198	-22.9973
Paraguay	Upper middle income	11	14782	52.3236	7734.48	[9281 , 9668]	[-13 , -8]	9281.38	9668.1	-8.3362	-10.4847	-13.1702	-7.56275	-9.62528	-12.2034
Peru	Upper middle income	65	80384	46.6294	37482.6	[44979 , 46853]	[-52 , -25]	44979.1	46853.2	-28.7064	-39.1182	-52.133	-24.9581	-34.9535	-47.4477
Philippines	Lower middle income	80	237604	49.1882	116873	[140248 , 146091]	[-285 , -200]	140248	146091	-212.183	-244.648	-285.229	-200.496	-231.662	-270.62
Poland	High income	172	223478	50.8183	113568	[130603 , 136281]	[-169 , -89]	130603	136281	-100.563	-130.847	-168.703	-89.2059	-118.229	-154.507
Portugal	High income	57	71259	48.3124	34426.9	[39591 , 41312]	[-46 , -22]	39591	41312.3	-25.6246	-34.8051	-46.2808	-22.1819	-30.9799	-41.9774
Puerto Rico (US)	High income	21	16781	49.1977	8255.87	[9494 , 9907]	[-4 , 2]	9494.25	9907.04	1.18591	-1.01565	-3.76761	2.0115	-0.0983344	-2.73563
Qatar	High income	4	1979	46.8545	927.25	[1066 , 1113]	[1 , 2]	1066.34	1112.7	1.7746	1.52733	1.21825	1.86733	1.63036	1.33416
Romania	High income	110	104010	49.7824	51778.7	[59546 , 62134]	[-45 , -9]	59545.5	62134.5	-14.2689	-28.0766	-45.3362	-9.09106	-22.3234	-38.8638
Russian Federation	High income	569	645910	47.8946	309356	[355759 , 371227]	[-359 , -143]	355759	371227	-173.454	-255.949	-359.068	-142.519	-221.576	-320.399
Rwanda	Low income	2	8890	51.5738	4584.91	[5502 , 5731]	[-12 , -9]	5501.89	5731.14	-9.46227	-10.7359	-12.3278	-9.00378	-10.2264	-11.7547
Saudi Arabia	High income	45	39389	42.9934	16934.7	[19475 , 20322]	[-6 , 6]	19474.9	20321.6	4.35679	-0.15912	-5.80401	6.05026	1.72251	-3.68718
Senegal	Lower middle income	4	15028	51.5496	7746.88	[9296 , 9684]	[-20 , -15]	9296.26	9683.6	-15.3672	-17.5191	-20.209	-14.5925	-16.6583	-19.2406
Serbia	Upper middle income	39	35937	52.5362	18879.9	[22656 , 23600]	[-20 , -6]	22655.9	23599.9	-8.19982	-13.4442	-19.9998	-6.31183	-11.3465	-17.6398
Singapore	High income	28	33646	47.3967	15947.1	[18339 , 19137]	[-20 , -9]	18339.2	19136.5	-10.2731	-14.5256	-19.8413	-8.67835	-12.7537	-17.8479
Slovak Republic	High income	24	33148	48.3204	16017.2	[18420 , 19221]	[-24 , -13]	18419.8	19220.7	-14.4414	-18.7127	-24.0517	-12.8397	-16.933	-22.0496
Slovenia	High income	12	15211	48.4171	7364.73	[8469 , 8838]	[-10 , -5]	8469.44	8837.68	-5.67535	-7.63928	-10.0942	-4.93888	-6.82098	-9.1736
South Africa	Upper middle income	102	122564	56.5079	69258.4	[83110 , 86573]	[-114 , -64]	83110.1	86573	-71.146	-90.3844	-114.433	-64.2202	-82.6891	-105.775
Spain	High income	262	300538	49.3381	148280	[170522 , 177936]	[-183 , -79]	170522	177936	-93.8713	-133.413	-182.839	-79.0433	-116.937	-164.304
Sri Lanka	Lower middle income	29	37492	53.2312	19957.5	[23949 , 24947]	[-33 , -19]	23949	24946.8	-20.8936	-26.4374	-33.3671	-18.8979	-24.2199	-30.8724
Sudan	Low income	6	35633	50.7209	18073.4	[21688 , 22592]	[-50 , -37]	21688.1	22591.7	-39.1835	-44.2039	-50.4793	-37.3761	-42.1957	-48.2202
Suriname	Upper middle income	3	1388	52.4683	728.26	[874 , 910]	[1 , 1]	873.912	910.325	1.17935	0.977056	0.724187	1.25218	1.05797	0.81522
Sweden	High income	80	69578	47.8381	33284.8	[38278 , 39942]	[-20 , 3]	38277.5	39941.8	0.116432	-8.75952	-19.8545	3.44491	-5.06121	-15.6939
Switzerland	High income	85	55197	50.0829	27644.3	[31791 , 33173]	[2 , 21]	31790.9	33173.1	18.6538	11.2819	2.06719	21.4182	14.3535	5.52272
Syrian Arab Republic	Low income	13	33803	51.7542	17494.5	[20993 , 21868]	[-42 , -29]	20993.4	21868.1	-30.7362	-35.5958	-41.6702	-28.9868	-33.6519	-39.4834
Tajikistan	Lower middle income	2	8322	45.8127	3812.53	[4575 , 4766]	[-10 , -7]	4575.04	4765.66	-7.53133	-8.59036	-9.91416	-7.15007	-8.16675	-9.43759
Tanzania	Lower middle income	10	63610	59.8989	38101.7	[45722 , 47627]	[-109 , -81]	45722	47627.1	-85.2542	-95.838	-109.068	-81.4441	-91.6045	-104.305
Thailand	Upper middle income	151	227549	46.5142	105843	[127011 , 132303]	[-180 , -103]	127011	132303	-113.606	-143.007	-179.758	-103.022	-131.247	-166.528
Togo	Low income	1	7188	53.207	3824.52	[4589 , 4781]	[-11 , -8]	4589.42	4780.65	-8.5613	-9.62367	-10.9516	-8.17885	-9.19872	-10.4736
Trinidad and Tobago	High income	7	4923	50.3323	2477.86	[2850 , 2973]	[0 , 1]	2849.54	2973.43	1.05314	0.392373	-0.43358	1.30092	0.667691	-0.123847
Tunisia	Lower middle income	32	24883	53.395	13286.3	[15944 , 16608]	[-10 , 0]	15943.5	16607.8	-1.21568	-4.90631	-9.51959	0.112952	-3.43005	-7.85881
Turkiye	Upper middle income	298	280149	50.9159	142640	[171169 , 178301]	[-148 , -44]	171169	178301	-58.6011	-98.2235	-147.751	-44.3371	-82.3746	-129.921
Turkmenistan	Upper middle income	7	8469	51.3786	4351.25	[5222 , 5439]	[-7 , -3]	5221.5	5439.06	-3.87813	-5.08681	-6.59766	-3.443	-4.60333	-6.05375
Uganda	Low income	5	44476	54.6221	24293.7	[29152 , 30367]	[-71 , -53]	29152.5	30367.2	-55.7343	-62.4826	-70.9179	-53.305	-59.7833	-67.8812
Ukraine	Upper middle income	76	152996	50.115	76673.9	[92009 , 95842]	[-164 , -108]	92008.7	95842.4	-115.685	-136.983	-163.606	-108.017	-128.464	-154.022
United Arab Emirates	High income	19	7224	49.0148	3540.83	[4072 , 4249]	[8 , 11]	4071.95	4249	10.502	9.55779	8.37751	10.8561	9.95121	8.82011
United Kingdom	High income	358	464230	50.7275	235492	[270816 , 282591]	[-348 , -184]	270816	282591	-207.181	-269.979	-348.476	-183.632	-243.813	-319.04
United States of America	High income	3892	2103523	50.3748	1.05965e+06	[1218592 , 1271574]	[713 , 1455]	1.21859e+06	1.27157e+06	1348.85	1066.28	713.064	1454.82	1184.02	845.52
Uruguay	High income	22	16900	49.6924	8398.01	[9658 , 10078]	[-3 , 3]	9657.71	10077.6	1.84478	-0.394693	-3.19403	2.68458	0.538419	-2.14428
Uzbekistan	Lower middle income	19	43698	50.8085	22202.3	[26643 , 27753]	[-50 , -34]	26642.7	27752.9	-36.5057	-42.673	-50.3822	-34.2855	-40.2061	-47.6069
Venezuela	Upper middle income	54	70467	52.4667	36971.7	[44366 , 46215]	[-62 , -35]	44366.1	46214.7	-38.4293	-48.6992	-61.5366	-34.7321	-44.5913	-56.9152
Viet Nam	Lower middle income	70	220107	46.5394	102436	[122924 , 128046]	[-250 , -176]	122924	128046	-186.091	-214.546	-250.114	-175.847	-203.164	-237.309
Yemen, Rep.	Low income	1	22300	49.2609	10985.2	[13182 , 13731]	[-33 , -25]	13182.2	13731.5	-26.463	-29.5144	-33.3287	-25.3645	-28.2938	-31.9556
Zambia	Lower middle income	3	20811	55.6634	11584.1	[13901 , 14480]	[-33 , -25]	13900.9	14480.1	-25.9603	-29.1781	-33.2003	-24.8019	-27.891	-31.7523
Zimbabwe	Lower middle income	1	23313	56.4851	13168.4	[15802 , 16460]	[-40 , -31]	15802.1	16460.5	-31.9209	-35.5788	-40.1512	-30.6041	-34.1157	-38.5051
	.

## Sheet: 2035
Country	IncomeGroup	MV therapy	Cancer Cases 2035	RUR_2035	radiotherapy_cases_2035	RT + reRT cases 2035 (sensitivity analysis range)	Machine_deficit_2035 (sensitivity analysis range)	RT + (0.15-0.20) reRT 2035	RT + (0.20-0.25) reRT 2035	Machine_deficit_2035 (500)(max_reirad)	Machine_deficit_2035 (450)(max_reirad)	Machine_deficit_2035 (400)(max_reirad)	Machine_deficit_2035 (500)(min_reirad)	Machine_deficit_2035 (450)(min_reirad)	Machine_deficit_2035 (400)(min_reirad)
Albania	Upper middle income	5	9418	53.6948	5056.98	[6068 , 6321]	[-11 , -7]	6068.38	6321.22	-7.64245	-9.04717	-10.8031	-7.13675	-8.48528	-10.1709
Algeria	Upper middle income	37	91852	52.0291	47789.8	[57348 , 59737]	[-112 , -78]	57347.7	59737.2	-82.4744	-95.7494	-112.343	-77.6955	-90.4394	-106.369
Angola	Lower middle income	3	41138	54.1285	22267.4	[26721 , 27834]	[-67 , -50]	26720.9	27834.2	-52.6685	-58.8538	-66.5856	-50.4417	-56.3797	-63.8021
Argentina	Upper middle income	134	164668	50.4753	83116.6	[99740 , 103896]	[-126 , -65]	99739.9	103896	-73.7916	-96.8795	-125.739	-65.4799	-87.6443	-115.35
Armenia	Upper middle income	5	10500	48.0386	5044.05	[6053 , 6305]	[-11 , -7]	6052.86	6305.06	-7.61013	-9.01125	-10.7627	-7.10572	-8.4508	-10.1321
Australia	High income	224	198376	47.0277	93291.7	[107285 , 111950]	[-56 , 9]	107285	111950	0.099944	-24.7778	-55.8751	9.42911	-14.4121	-44.2136
Austria	High income	58	53540	49.3193	26405.5	[30366 , 31687]	[-21 , -3]	30366.4	31686.6	-5.37327	-12.4147	-21.2166	-2.73272	-9.4808	-17.9159
Azerbaijan	Upper middle income	10	24993	50.9207	12726.6	[15272 , 15908]	[-30 , -21]	15271.9	15908.3	-21.8166	-25.3517	-29.7707	-20.5439	-23.9377	-28.1799
Bahamas	High income	1	1461	51.0089	745.24	[857 , 894]	[-1 , -1]	857.026	894.288	-0.788576	-0.987307	-1.23572	-0.714052	-0.904502	-1.14256
Bahrain	High income	2	2348	51.7819	1215.84	[1398 , 1459]	[-2 , -1]	1398.22	1459.01	-0.918016	-1.24224	-1.64752	-0.796432	-1.10715	-1.49554
Bangladesh	Lower middle income	37	244530	58.5823	143251	[171902 , 179064]	[-411 , -307]	171902	179064	-321.128	-360.921	-410.661	-306.803	-345.004	-392.754
Barbados	High income	1	1229	49.6892	610.68	[702 , 733]	[-1 , 0]	702.282	732.816	-0.465632	-0.62848	-0.83204	-0.404564	-0.560627	-0.755705
Belarus	Upper middle income	31	51253	49.4893	25364.8	[30438 , 31706]	[-48 , -30]	30437.7	31705.9	-32.4119	-39.4577	-48.2649	-29.8754	-36.6394	-45.0943
Belgium	High income	99	85604	51.285	43902	[50487 , 52682]	[-33 , -2]	50487.3	52682.4	-6.36475	-18.0719	-32.7059	-1.97455	-13.1939	-27.2182
Bolivia	Lower middle income	16	19626	50.3815	9887.88	[11865 , 12360]	[-15 , -8]	11865.5	12359.8	-8.7197	-11.4663	-14.8996	-7.73091	-10.3677	-13.6636
Bosnia - Herzegovina	Upper middle income	15	14727	50.7003	7466.63	[8960 , 9333]	[-8 , -3]	8959.96	9333.29	-3.66658	-5.74064	-8.33322	-2.91991	-4.91101	-7.39989
Botswana	Upper middle income	3	3362	59.6086	2004.04	[2405 , 2505]	[-3 , -2]	2404.85	2505.05	-2.0101	-2.56678	-3.26263	-1.8097	-2.34411	-3.01212
Brazil	Upper middle income	374	805949	52.3121	421609	[505931 , 527011]	[-944 , -638]	505931	527011	-680.022	-797.136	-943.527	-637.861	-750.29	-890.826
Brunei Darussalam	High income	2	1432	47.2381	676.45	[778 , 812]	[0 , 0]	777.918	811.74	0.37652	0.196133	-0.02935	0.444165	0.271294	0.0552062
Bulgaria	Upper middle income	43	31457	48.3725	15216.5	[18260 , 19021]	[-5 , 6]	18259.8	19020.7	4.95867	0.731861	-4.55166	6.48033	2.42259	-2.64959
Burkina Faso	Low income	2	23109	44.12	10195.7	[12235 , 12745]	[-30 , -22]	12234.8	12744.6	-23.4892	-26.3213	-29.8615	-22.4696	-25.1885	-28.587
Cambodia	Lower middle income	3	31691	43.4913	13782.8	[16539 , 17229]	[-40 , -30]	16539.4	17228.5	-31.4571	-35.2857	-40.0714	-30.0788	-33.7542	-38.3485
Cameroon	Lower middle income	2	30123	56.66	17067.7	[20481 , 21335]	[-51 , -39]	20481.2	21334.6	-40.6692	-45.4103	-51.3366	-38.9625	-43.5139	-49.2031
Canada	High income	296	300009	49.9696	149913	[172400 , 179896]	[-154 , -49]	172400	179896	-63.7916	-103.768	-153.739	-48.8003	-87.1114	-135
Chile	High income	45	81862	45.0617	36888.4	[42422 , 44266]	[-66 , -40]	42421.6	44266.1	-43.5321	-53.369	-65.6652	-39.8433	-49.2703	-61.0541
China	Upper middle income	2932	6218985	48.7258	3.03025e+06	[3636302 , 3787815]	[-6538 , -4341]	3.6363e+06	3.78781e+06	-4643.63	-5485.37	-6537.54	-4340.6	-5148.67	-6158.76
Colombia	Upper middle income	95	161939	48.9389	79251.2	[95101 , 99064]	[-153 , -95]	95101.4	99064	-103.128	-125.142	-152.66	-95.2029	-116.337	-142.754
Congo, Dem. Rep.	Low income	1	80494	54.0723	43525	[52230 , 54406]	[-135 , -103]	52230	54406.2	-107.812	-119.903	-135.016	-103.46	-115.067	-129.575
Costa Rica	High income	12	16791	44.2425	7428.76	[8543 , 8915]	[-10 , -5]	8543.07	8914.51	-5.82902	-7.81003	-10.2863	-5.08615	-6.98461	-9.35768
Cote D'Ivoire	Lower middle income	4	31955	53.9826	17250.2	[20700 , 21563]	[-50 , -37]	20700.2	21562.7	-39.1254	-43.9171	-49.9067	-37.4004	-42.0004	-47.7505
Croatia	High income	28	29092	47.4531	13805.1	[15876 , 16566]	[-13 , -4]	15875.8	16566.1	-5.13214	-8.81349	-13.4152	-3.75164	-7.2796	-11.6895
Cuba	Upper middle income	20	54357	57.2018	31093.2	[37312 , 38866]	[-77 , -55]	37311.8	38866.4	-57.7329	-66.3699	-77.1661	-54.6236	-62.9151	-73.2795
Cyprus	High income	10	8109	48.908	3965.95	[4561 , 4759]	[-2 , 1]	4560.84	4759.14	0.48172	-0.575867	-1.89785	0.878315	-0.135206	-1.40211
Czechia	High income	67	65589	47.7534	31321	[36019 , 37585]	[-27 , -5]	36019.2	37585.2	-8.17042	-16.5227	-26.963	-5.03832	-13.0426	-23.0479
Denmark	High income	55	51049	48.0435	24525.8	[28205 , 29431]	[-19 , -1]	28204.6	29430.9	-3.8618	-10.402	-18.5772	-1.40922	-7.67692	-15.5115
Dominican Republic	Upper middle income	21	27337	55.0199	15040.8	[18049 , 18801]	[-26 , -15]	18049	18801	-16.602	-20.78	-26.0025	-15.0979	-19.1088	-24.1224
Ecuador	Upper middle income	35	43216	47.2946	20438.8	[24527 , 25549]	[-29 , -14]	24526.6	25548.5	-16.0971	-21.7745	-28.8713	-14.0532	-19.5035	-26.3165
Egypt	Lower middle income	124	218656	43.4617	95031.7	[114038 , 118790]	[-173 , -104]	114038	118790	-113.579	-139.977	-172.974	-104.076	-129.418	-161.095
El Salvador	Upper middle income	15	11447	48.4823	5549.77	[6660 , 6937]	[-2 , 2]	6659.72	6937.21	1.12557	-0.416028	-2.34303	1.68055	0.200613	-1.64931
Estonia	High income	10	8577	47.9049	4108.8	[4725 , 4931]	[-2 , 1]	4725.12	4930.56	0.13888	-0.9568	-2.3264	0.54976	-0.500267	-1.8128
Ethiopia	Low income	3	122528	50.3692	61716.4	[74060 , 77145]	[-190 , -145]	74059.7	77145.5	-151.291	-168.434	-189.864	-145.119	-161.577	-182.149
Finland	High income	50	40286	49.4003	19901.4	[22887 , 23882]	[-10 , 4]	22886.6	23881.7	2.23664	-3.0704	-9.7042	4.22678	-0.859133	-7.21653
France	High income	570	497307	50.0211	248758	[286072 , 298510]	[-176 , -2]	286072	298510	-27.0199	-93.3554	-176.275	-2.14404	-65.7156	-145.18
Gabon	Upper middle income	2	2940	53.4177	1570.48	[1885 , 1963]	[-3 , -2]	1884.58	1963.1	-1.9262	-2.36244	-2.90775	-1.76915	-2.18795	-2.71144
Georgia	Upper middle income	18	12620	50.3464	6353.71	[7624 , 7942]	[-2 , 3]	7624.45	7942.14	2.11573	0.350806	-1.85534	2.7511	1.05677	-1.06113
Germany	High income	566	600651	49.7887	299056	[343915 , 358868]	[-331 , -122]	343915	358868	-151.735	-231.483	-331.169	-121.829	-198.255	-293.787
Ghana	Lower middle income	6	42082	49.6857	20908.7	[25090 , 26136]	[-59 , -44]	25090.5	26135.9	-46.2718	-52.0798	-59.3398	-44.181	-49.7566	-56.7262
Greece	High income	58	69580	50.1126	34868.3	[40099 , 41842]	[-47 , -22]	40098.6	41842	-25.684	-34.9822	-46.605	-22.1972	-31.108	-42.2464
Guatemala	Upper middle income	8	24332	45.0226	10954.9	[13146 , 13694]	[-26 , -18]	13145.9	13693.6	-19.3873	-22.4303	-26.2341	-18.2918	-21.2131	-24.8647
Guyana	Low income	1	1487	53.5219	795.87	[955 , 995]	[-1 , -1]	955.044	994.837	-0.989675	-1.21075	-1.48709	-0.910088	-1.12232	-1.38761
Honduras	Lower middle income	8	15513	48.9094	7587.31	[9105 , 9484]	[-16 , -10]	9104.77	9484.14	-10.9683	-13.0759	-15.7103	-10.2095	-12.2328	-14.7619
Hungary	High income	52	67252	50.2082	33766	[38831 , 40519]	[-49 , -26]	38830.9	40519.2	-29.0385	-38.0428	-49.2981	-25.6619	-34.291	-45.0774
Iceland	High income	2	2243	49.4258	1108.62	[1275 , 1330]	[-1 , -1]	1274.91	1330.34	-0.660688	-0.95632	-1.32586	-0.549826	-0.83314	-1.18728
India	Lower middle income	806	1965756	56.3519	1.10774e+06	[1329288 , 1384675]	[-2656 , -1853]	1.32929e+06	1.38468e+06	-1963.35	-2271.06	-2655.69	-1852.58	-2147.97	-2517.22
Indonesia	Upper middle income	86	529433	51.591	273140	[327767 , 341424]	[-768 , -570]	327767	341424	-596.849	-672.721	-767.561	-569.535	-642.372	-733.419
Iran, Islamic Rep.	Upper middle income	123	214342	45.8628	98303.3	[117964 , 122879]	[-184 , -113]	117964	122879	-122.758	-150.065	-184.198	-112.928	-139.142	-171.91
Iraq	Upper middle income	54	62649	51.1805	32064.1	[38477 , 40080]	[-46 , -23]	38476.9	40080.1	-26.1602	-35.0669	-46.2002	-22.9538	-31.5042	-42.1922
Ireland	High income	42	36090	50.1139	18086.1	[20799 , 21703]	[-12 , 0]	20799	21703.3	-1.40669	-6.22965	-12.2584	0.401924	-4.22008	-9.99759
Israel	High income	37	39995	48.8455	19535.8	[22466 , 23443]	[-22 , -8]	22466.1	23442.9	-9.88585	-15.0954	-21.6073	-7.93227	-12.9247	-19.1653
Italy	High income	542	459208	48.2997	221796	[255066 , 266156]	[-123 , 32]	255066	266156	9.68888	-49.4568	-123.389	31.8685	-24.8128	-95.6644
Jamaica	Upper middle income	5	8423	55.6876	4690.57	[5629 , 5863]	[-10 , -6]	5628.68	5863.21	-6.72642	-8.02936	-9.65803	-6.25737	-7.50819	-9.07171
Japan	High income	1069	1057186	46.35	490005	[563506 , 588006]	[-401 , -58]	563506	588006	-107.012	-237.681	-401.016	-58.0119	-183.235	-339.765
Jordan	Lower middle income	20	19890	50.9415	10132.3	[12159 , 12665]	[-12 , -4]	12158.7	12665.3	-5.33065	-8.14517	-11.6633	-4.31742	-7.01936	-10.3968
Kazakhstan	Upper middle income	53	42974	50.7154	21794.5	[26153 , 27243]	[-15 , 1]	26153.3	27243.1	-1.48613	-7.54014	-15.1077	0.69332	-5.11853	-12.3834
Kenya	Lower middle income	17	69887	56.0581	39177.3	[47013 , 48972]	[-105 , -77]	47012.8	48971.6	-80.9433	-91.8259	-105.429	-77.0255	-87.4728	-100.532
Korea, Dem. People's Rep.	Low income	3	85763	48.4476	41550.1	[49860 , 51938]	[-127 , -97]	49860.1	51937.7	-100.875	-112.417	-126.844	-96.7203	-107.8	-121.65
Korea, Rep.	High income	191	313523	43.2199	135504	[155830 , 162605]	[-216 , -121]	155830	162605	-134.211	-170.345	-215.513	-120.66	-155.289	-198.575
Kuwait	High income	5	10687	47.9038	5119.48	[5887 , 6143]	[-10 , -7]	5887.4	6143.38	-7.28675	-8.65195	-10.3584	-6.7748	-8.08312	-9.7185
Kyrgyz Republic	Lower middle income	1	9560	48.3123	4618.66	[5542 , 5773]	[-13 , -10]	5542.39	5773.32	-10.5466	-11.8296	-13.4333	-10.0848	-11.3164	-12.856
Lao People's Democratic Republic	Lower middle income	1	13377	43.6797	5843.03	[7012 , 7304]	[-17 , -13]	7011.64	7303.79	-13.6076	-15.2306	-17.2595	-13.0233	-14.5814	-16.5291
Latvia	High income	15	11257	48.0091	5404.39	[6215 , 6485]	[-1 , 3]	6215.05	6485.27	2.02946	0.588293	-1.21317	2.5699	1.18878	-0.537621
Lebanon	Lower middle income	21	13312	52.8567	7036.29	[8444 , 8795]	[-1 , 4]	8443.55	8795.36	3.40928	1.45475	-0.988406	4.1129	2.23656	-0.10887
Libya	Upper middle income	9	12283	50.0073	6142.4	[7371 , 7678]	[-10 , -6]	7370.88	7678	-6.356	-8.06222	-10.195	-5.74176	-7.37973	-9.4272
Lithuania	High income	16	16912	48.8872	8267.81	[9508 , 9921]	[-9 , -3]	9507.98	9921.37	-3.84274	-6.04749	-8.80343	-3.01596	-5.12885	-7.76995
Luxembourg	High income	4	4192	52.073	2182.9	[2510 , 2619]	[-3 , -1]	2510.34	2619.48	-1.23896	-1.82107	-2.5487	-1.02067	-1.57852	-2.27584
Madagascar	Low income	3	33855	56.7633	19217.2	[23061 , 24022]	[-57 , -43]	23060.7	24021.5	-45.043	-50.3811	-57.0538	-43.1213	-48.2459	-54.6516
Malawi	Low income	2	30490	58.4863	17832.5	[21399 , 22291]	[-54 , -41]	21399	22290.6	-42.5811	-47.5346	-53.7264	-40.7979	-45.5532	-51.4974
Malaysia	Upper middle income	71	76562	50.4302	38610.3	[46332 , 48263]	[-50 , -22]	46332.4	48262.9	-25.5258	-36.2509	-49.6573	-21.6648	-31.9609	-44.831
Mali	Low income	2	23778	50.8773	12097.6	[14517 , 15122]	[-36 , -27]	14517.1	15122	-28.244	-31.6044	-35.805	-27.0342	-30.2603	-34.2928
Malta	High income	3	3700	47.2865	1749.6	[2012 , 2100]	[-2 , -1]	2012.04	2099.52	-1.19904	-1.6656	-2.2488	-1.02408	-1.4712	-2.0301
Mauritania	Lower middle income	4	4596	52.0524	2392.33	[2871 , 2990]	[-3 , -2]	2870.8	2990.41	-1.98082	-2.64536	-3.47603	-1.74159	-2.37955	-3.17699
Mauritius	Upper middle income	5	3520	51.8568	1825.36	[2190 , 2282]	[-1 , 1]	2190.43	2281.7	0.4366	-0.0704444	-0.70425	0.619136	0.132373	-0.47608
Mexico	Upper middle income	207	275691	47.6906	131479	[157774 , 164348]	[-204 , -109]	157774	164348	-121.697	-158.218	-203.871	-108.549	-143.61	-187.436
Moldova	Upper middle income	4	10849	49.8465	5407.85	[6489 , 6760]	[-13 , -9]	6489.42	6759.81	-9.51962	-11.0218	-12.8995	-8.97884	-10.4209	-12.2235
Mongolia	Upper middle income	6	10987	30.0769	3304.55	[3965 , 4131]	[-4 , -2]	3965.46	4130.69	-2.26137	-3.17931	-4.32672	-1.93092	-2.81213	-3.91365
Montenegro	Upper middle income	3	2852	54.8626	1564.68	[1878 , 1956]	[-2 , -1]	1877.62	1955.85	-0.9117	-1.34633	-1.88963	-0.755232	-1.17248	-1.69404
Morocco	Lower middle income	49	83500	55.4589	46308.2	[55570 , 57885]	[-96 , -62]	55569.8	57885.2	-66.7704	-79.6338	-95.713	-62.1396	-74.4884	-89.9245
Mozambique	Low income	1	39443	53.214	20989.2	[25187 , 26237]	[-65 , -49]	25187	26236.5	-51.473	-57.3033	-64.5913	-49.3741	-54.9712	-61.9676
Myanmar	Lower middle income	22	100478	51.0206	51264.4	[61517 , 64081]	[-138 , -101]	61517.3	64080.5	-106.161	-120.401	-138.201	-101.035	-114.705	-131.793
Namibia	Upper middle income	2	4575	55.12	2521.74	[3026 , 3152]	[-6 , -4]	3026.09	3152.17	-4.30435	-5.00483	-5.88044	-4.05218	-4.72464	-5.56522
Nepal	Lower middle income	12	29115	49.3074	14355.8	[17227 , 17945]	[-33 , -22]	17227	17944.8	-23.8896	-27.8773	-32.862	-22.454	-26.2822	-31.0675
Netherlands	High income	154	136811	49.4144	67604.3	[77745 , 81125]	[-49 , -1]	77744.9	81125.1	-8.25025	-26.2781	-48.8128	-1.48982	-18.7665	-40.3623
New Zealand	High income	35	36781	47.1669	17348.5	[19951 , 20818]	[-17 , -5]	19950.7	20818.2	-6.6363	-11.2626	-17.0454	-4.90146	-9.33495	-14.8768
Nicaragua	Lower middle income	5	11755	47.4171	5573.88	[6689 , 6967]	[-12 , -8]	6688.66	6967.35	-8.9347	-10.483	-12.4184	-8.37731	-9.86368	-11.7216
Niger	Low income	1	18558	42.6776	7920.11	[9504 , 9900]	[-24 , -18]	9504.13	9900.14	-18.8003	-21.0003	-23.7503	-18.0083	-20.1203	-22.7603
Nigeria	Lower middle income	17	188418	56.8165	107052	[128463 , 133816]	[-318 , -240]	128463	133816	-250.631	-280.368	-317.539	-239.926	-268.473	-304.157
North Macedonia	Upper middle income	6	8567	53.2115	4558.63	[5470 , 5698]	[-8 , -5]	5470.36	5698.29	-5.39658	-6.66286	-8.24572	-4.94071	-6.15635	-7.67589
Norway	High income	43	47941	47.5211	22782.1	[26199 , 27339]	[-25 , -9]	26199.4	27338.5	-11.677	-17.7522	-25.3463	-9.39881	-15.2209	-22.4985
Oman	High income	7	5508	46.6501	2569.49	[2955 , 3083]	[-1 , 1]	2954.91	3083.39	0.833224	0.148027	-0.70847	1.09017	0.433526	-0.387284
Pakistan	Lower middle income	76	251660	53.2493	134007	[160809 , 167509]	[-343 , -246]	160809	167509	-259.018	-296.242	-342.773	-245.617	-281.353	-326.022
Panama	High income	7	11659	46.9624	5475.35	[6297 , 6570]	[-9 , -6]	6296.65	6570.42	-6.14084	-7.60093	-9.42605	-5.59331	-6.99256	-8.74163
Papua New Guinea	Lower middle income	2	18628	52.3019	9742.8	[11691 , 12179]	[-28 , -21]	11691.4	12178.5	-22.357	-25.0633	-28.4462	-21.3827	-23.9808	-27.2284
Paraguay	Upper middle income	11	16888	52.28	8829.05	[10595 , 11036]	[-17 , -10]	10594.9	11036.3	-11.0726	-13.5251	-16.5908	-10.1897	-12.5441	-15.4871
Peru	Upper middle income	65	92108	46.5445	42871.2	[51445 , 53589]	[-69 , -38]	51445.5	53589	-42.178	-54.0867	-68.9725	-37.8909	-49.3232	-63.6136
Philippines	Lower middle income	80	274027	49.2547	134971	[161966 , 168714]	[-342 , -244]	161966	168714	-257.428	-294.92	-341.785	-243.931	-279.923	-324.914
Poland	High income	172	235993	50.6586	119551	[137483 , 143461]	[-187 , -103]	137483	143461	-114.922	-146.802	-186.652	-102.967	-133.519	-171.709
Portugal	High income	57	74077	48.1201	35645.9	[40993 , 42775]	[-50 , -25]	40992.8	42775.1	-28.5502	-38.0558	-49.9377	-24.9856	-34.0951	-45.482
Puerto Rico (US)	High income	21	17058	49.1038	8376.13	[9633 , 10051]	[-4 , 2]	9632.55	10051.4	0.897288	-1.33635	-4.12839	1.7349	-0.405666	-3.08137
Qatar	High income	4	2393	46.603	1115.21	[1282 , 1338]	[1 , 1]	1282.49	1338.25	1.3235	1.02611	0.65437	1.43502	1.15002	0.793771
Romania	High income	110	107736	49.6118	53449.7	[61467 , 64140]	[-50 , -13]	61467.2	64139.7	-18.2794	-32.5326	-50.3492	-12.9344	-26.5938	-43.668
Russian Federation	High income	569	666870	47.751	318437	[366203 , 382125]	[-386 , -163]	366203	382125	-195.249	-280.166	-386.311	-163.405	-244.784	-346.507
Rwanda	Low income	2	10483	51.6813	5417.75	[6501 , 6772]	[-15 , -11]	6501.3	6772.19	-11.5444	-13.0493	-14.9305	-11.0026	-12.4473	-14.2533
Saudi Arabia	High income	45	49263	42.9195	21143.4	[24315 , 25372]	[-18 , -4]	24314.9	25372.1	-5.74418	-11.3824	-18.4302	-3.62984	-9.03316	-15.7873
Senegal	Lower middle income	4	18012	51.5294	9281.48	[11138 , 11602]	[-25 , -18]	11137.8	11601.8	-19.2037	-21.7819	-25.0046	-18.2756	-20.7506	-23.8444
Serbia	Upper middle income	39	36484	52.4577	19138.7	[22966 , 23923]	[-21 , -7]	22966.4	23923.3	-8.84665	-14.1629	-20.8083	-6.93278	-12.0364	-18.416
Singapore	High income	28	38928	47.0988	18334.6	[21085 , 22002]	[-27 , -14]	21084.8	22001.5	-16.0031	-20.8923	-27.0039	-14.1696	-18.8551	-24.712
Slovak Republic	High income	24	35475	48.1315	17074.6	[19636 , 20490]	[-27 , -15]	19635.8	20489.6	-16.9791	-21.5324	-27.2239	-15.2717	-19.6352	-25.0896
Slovenia	High income	12	16094	48.163	7751.36	[8914 , 9302]	[-11 , -6]	8914.06	9301.63	-6.60326	-8.67029	-11.2541	-5.82813	-7.80903	-10.2852
South Africa	Upper middle income	102	139081	56.5723	78681.3	[94418 , 98352]	[-144 , -87]	94417.5	98351.6	-94.7032	-116.559	-143.879	-86.835	-107.817	-134.044
Spain	High income	262	321766	49.125	158068	[181778 , 189681]	[-212 , -102]	181778	189681	-117.362	-159.513	-212.203	-101.555	-141.95	-192.444
Sri Lanka	Lower middle income	29	40594	53.4248	21687.3	[26025 , 27109]	[-39 , -23]	26024.7	27109.1	-25.2182	-31.2424	-38.7727	-23.0494	-28.8327	-36.0618
Sudan	Low income	6	42033	50.6851	21304.5	[25565 , 26631]	[-61 , -45]	25565.3	26630.6	-47.2611	-53.179	-60.5764	-45.1307	-50.8119	-57.9134
Suriname	Upper middle income	3	1575	52.4311	825.79	[991 , 1032]	[0 , 1]	990.948	1032.24	0.935525	0.706139	0.419406	1.0181	0.797893	0.52263
Sweden	High income	80	73236	47.7862	34996.7	[40246 , 41996]	[-25 , 0]	40246.2	41996.1	-3.9921	-13.3246	-24.9901	-0.492433	-9.43604	-20.6155
Switzerland	High income	85	59881	50.0043	29943.1	[34435 , 35932]	[-5 , 16]	34434.6	35931.7	13.1366	5.15176	-4.82927	16.1309	8.47877	-1.08638
Syrian Arab Republic	Low income	13	40513	51.8958	21024.5	[25229 , 26281]	[-53 , -37]	25229.5	26280.7	-39.5614	-45.4015	-52.7017	-37.4589	-43.0655	-50.0737
Tajikistan	Lower middle income	2	9748	45.55	4440.21	[5328 , 5550]	[-12 , -9]	5328.25	5550.26	-9.10052	-10.3339	-11.8757	-8.6565	-9.84056	-11.3206
Tanzania	Lower middle income	10	76390	60.0364	45861.8	[55034 , 57327]	[-133 , -100]	55034.1	57327.2	-104.654	-117.394	-133.318	-100.068	-112.298	-127.585
Thailand	Upper middle income	151	247596	46.4179	114929	[137915 , 143661]	[-208 , -125]	137915	143661	-136.322	-168.247	-208.153	-124.829	-155.477	-193.787
Togo	Low income	1	8410	53.2702	4480.02	[5376 , 5600]	[-13 , -10]	5376.02	5600.03	-10.2001	-11.4445	-13.0001	-9.75205	-10.9467	-12.4401
Trinidad and Tobago	High income	7	5424	50.2638	2726.31	[3135 , 3272]	[-1 , 1]	3135.26	3271.57	0.456856	-0.27016	-1.17893	0.729487	0.0327633	-0.838141
Tunisia	Lower middle income	32	28013	53.2593	14919.5	[17903 , 18649]	[-15 , -4]	17903.4	18649.4	-5.29885	-9.44317	-14.6236	-3.8069	-7.78544	-12.7586
Turkiye	Upper middle income	298	320984	51.1242	164100	[196921 , 205126]	[-215 , -96]	196921	205126	-112.251	-157.835	-214.814	-95.8411	-139.601	-194.301
Turkmenistan	Upper middle income	7	9548	51.2918	4897.34	[5877 , 6122]	[-8 , -5]	5876.81	6121.68	-5.24335	-6.60372	-8.30419	-4.75362	-6.05957	-7.69202
Uganda	Low income	5	54360	54.8826	29834.2	[35801 , 37293]	[-88 , -67]	35801	37292.7	-69.5854	-77.8727	-88.2317	-66.602	-74.5578	-84.5025
Ukraine	Upper middle income	76	155471	50.0518	77816.1	[93379 , 97270]	[-167 , -111]	93379.3	97270.1	-118.54	-140.156	-167.175	-110.759	-131.51	-157.448
United Arab Emirates	High income	19	9370	48.8281	4575.19	[5261 , 5490]	[5 , 8]	5261.47	5490.23	8.01954	6.79949	5.27443	8.47706	7.30785	5.84633
United Kingdom	High income	358	494384	50.6025	250171	[287696 , 300205]	[-393 , -217]	287696	300205	-242.409	-309.121	-392.512	-217.392	-281.325	-361.24
United States of America	High income	3892	2238670	50.3084	1.12624e+06	[1295176 , 1351488]	[513 , 1302]	1.29518e+06	1.35149e+06	1189.02	888.694	513.281	1301.65	1013.83	654.061
Uruguay	High income	22	17915	49.6427	8893.49	[10228 , 10672]	[-5 , 2]	10227.5	10672.2	0.655624	-1.71597	-4.68047	1.54497	-0.727808	-3.56878
Uzbekistan	Lower middle income	19	49392	50.7154	25049.3	[30059 , 31312]	[-59 , -41]	30059.2	31311.7	-43.6234	-50.5815	-59.2792	-41.1184	-47.7982	-56.148
Venezuela	Upper middle income	54	78647	52.4605	41258.6	[49510 , 51573]	[-75 , -45]	49510.4	51573.3	-49.1466	-60.6073	-74.9333	-45.0207	-56.023	-69.7759
Viet Nam	Lower middle income	70	245395	46.4965	114100	[136920 , 142625]	[-287 , -204]	136920	142625	-215.25	-246.945	-286.563	-203.84	-234.267	-272.3
Yemen, Rep.	Low income	1	26728	49.2837	13172.5	[15807 , 16466]	[-40 , -31]	15807.1	16465.7	-31.9314	-35.5904	-40.1642	-30.6141	-34.1268	-38.5176
Zambia	Lower middle income	3	25683	56.0517	14395.8	[17275 , 17995]	[-42 , -32]	17274.9	17994.7	-32.9894	-36.9882	-41.9868	-31.5498	-35.3887	-40.1873
Zimbabwe	Lower middle income	1	27065	56.5618	15308.5	[18370 , 19136]	[-47 , -36]	18370.2	19135.6	-37.2711	-41.5235	-46.8389	-35.7403	-39.8226	-44.9254
	.

## Sheet: 2040
Country	IncomeGroup	MV therapy	Cancer Cases 2040	RUR_2040	radiotherapy_cases_2040	RT + reRT cases 2040 (sensitivity analysis range)	Machine_deficit_2040 (sensitivity analysis range)	RT + (0.15-0.20) reRT 2040	RT + (0.20-0.25) reRT 2040	Machine_deficit_2040 (500)(max_reirad)	Machine_deficit_2040 (450)(max_reirad)	Machine_deficit_2040 (400)(max_reirad)	Machine_deficit_2040 (500)(min_reirad)	Machine_deficit_2040 (450)(min_reirad)	Machine_deficit_2040 (400)(min_reirad)
Albania	Upper middle income	5	9918	53.6668	5322.67	[6387 , 6653]	[-12 , -8]	6387.2	6653.34	-8.30667	-9.78519	-11.6333	-7.77441	-9.19379	-10.968
Algeria	Upper middle income	37	104941	51.7603	54317.8	[65181 , 67897]	[-133 , -93]	65181.4	67897.3	-98.7945	-113.883	-132.743	-93.3628	-107.848	-125.953
Angola	Lower middle income	3	48649	54.2564	26395.2	[31674 , 32994]	[-79 , -60]	31674.2	32994	-62.988	-70.32	-79.485	-60.3485	-67.3872	-76.1856
Argentina	Upper middle income	134	180061	50.4725	90881.3	[109058 , 113602]	[-150 , -84]	109058	113602	-93.2032	-118.448	-150.004	-84.1151	-108.35	-138.644
Armenia	Upper middle income	5	10993	47.7651	5250.82	[6301 , 6564]	[-11 , -8]	6300.98	6563.52	-8.12705	-9.58561	-11.4088	-7.60197	-9.00219	-10.7525
Australia	High income	224	214628	46.9707	100812	[115934 , 120975]	[-78 , -8]	115934	120975	-17.9496	-44.8329	-78.437	-7.86836	-33.6315	-65.8354
Austria	High income	58	56028	49.109	27514.8	[31642 , 33018]	[-25 , -5]	31642	33017.8	-8.03552	-15.3728	-24.5444	-5.28404	-12.3156	-21.105
Azerbaijan	Upper middle income	10	27374	50.9523	13947.7	[16737 , 17435]	[-34 , -23]	16737.2	17434.6	-24.8692	-28.7436	-33.5865	-23.4745	-27.1938	-31.8431
Bahamas	High income	1	1633	50.8592	830.53	[955 , 997]	[-1 , -1]	955.109	996.636	-0.993272	-1.21475	-1.49159	-0.910219	-1.12247	-1.38777
Bahrain	High income	2	2912	51.6593	1504.32	[1730 , 1805]	[-3 , -1]	1729.97	1805.18	-1.61037	-2.01152	-2.51296	-1.45994	-1.84437	-2.32492
Bangladesh	Lower middle income	37	277830	58.5661	162714	[195257 , 203393]	[-471 , -354]	195257	203393	-369.786	-414.984	-471.482	-353.514	-396.905	-451.143
Barbados	High income	1	1271	49.4611	628.65	[723 , 754]	[-1 , 0]	722.947	754.38	-0.50876	-0.6764	-0.88595	-0.445895	-0.60655	-0.807369
Belarus	Upper middle income	31	51787	49.4211	25593.7	[30712 , 31992]	[-49 , -30]	30712.4	31992.1	-32.9842	-40.0936	-48.9802	-30.4248	-37.2498	-45.781
Belgium	High income	99	89522	51.1628	45802	[52672 , 54962]	[-38 , -6]	52672.3	54962.4	-10.9247	-23.1386	-38.4059	-6.34451	-18.0495	-32.6806
Bolivia	Lower middle income	16	22385	50.1595	11228.2	[13474 , 14035]	[-19 , -11]	13473.9	14035.3	-12.0705	-15.1895	-19.0882	-10.9477	-13.9419	-17.6846
Bosnia - Herzegovina	Upper middle income	15	14923	50.5508	7543.7	[9052 , 9430]	[-9 , -3]	9052.44	9429.62	-3.85925	-5.95472	-8.57406	-3.10488	-5.11653	-7.6311
Botswana	Upper middle income	3	3842	59.7777	2296.66	[2756 , 2871]	[-4 , -3]	2755.99	2870.82	-2.74165	-3.37961	-4.17706	-2.51198	-3.12443	-3.88998
Brazil	Upper middle income	374	899049	52.2918	470129	[564155 , 587661]	[-1095 , -754]	564155	587661	-801.322	-931.913	-1095.15	-754.309	-879.677	-1036.39
Brunei Darussalam	High income	2	1648	47.0825	775.92	[892 , 931]	[0 , 0]	892.308	931.104	0.137792	-0.06912	-0.32776	0.215384	0.0170933	-0.23077
Bulgaria	Upper middle income	43	31344	48.2499	15123.5	[18148 , 18904]	[-4 , 7]	18148.1	18904.3	5.19138	0.990417	-4.26078	6.70372	2.6708	-2.37035
Burkina Faso	Low income	2	27405	44.2801	12135	[14562 , 15169]	[-36 , -27]	14562	15168.7	-28.3374	-31.7082	-35.9218	-27.1239	-30.3599	-34.4049
Cambodia	Lower middle income	3	35683	43.4975	15521.2	[18625 , 19402]	[-46 , -34]	18625.4	19401.5	-35.803	-40.1144	-45.5037	-34.2509	-38.3899	-43.5636
Cameroon	Lower middle income	2	35834	56.7594	20339.2	[24407 , 25424]	[-62 , -47]	24407	25424	-48.8479	-54.4977	-61.5599	-46.814	-52.2378	-59.0175
Canada	High income	296	320215	49.8865	159744	[183706 , 191693]	[-183 , -71]	183706	191693	-87.386	-129.984	-183.232	-71.4116	-112.235	-163.264
Chile	High income	45	91754	45.0065	41295.3	[47490 , 49554]	[-79 , -50]	47489.6	49554.3	-54.1087	-65.1207	-78.8858	-49.9791	-60.5324	-73.7239
China	Upper middle income	2932	6661736	48.9603	3.2616e+06	[3913925 , 4077005]	[-7261 , -4896]	3.91392e+06	4.077e+06	-5222.01	-6128.01	-7260.51	-4895.85	-5765.61	-6852.81
Colombia	Upper middle income	95	182629	48.913	89329.4	[107195 , 111662]	[-184 , -119]	107195	111662	-128.323	-153.137	-184.154	-119.39	-143.212	-172.988
Congo, Dem. Rep.	Low income	1	95398	54.153	51660.9	[61993 , 64576]	[-160 , -123]	61993.1	64576.1	-128.152	-142.502	-160.44	-122.986	-136.762	-153.983
Costa Rica	High income	12	18945	44.243	8381.84	[9639 , 10058]	[-13 , -7]	9639.12	10058.2	-8.11642	-10.3516	-13.1455	-7.27823	-9.42026	-12.0978
Cote D'Ivoire	Lower middle income	4	38037	54.1367	20592	[24710 , 25740]	[-60 , -45]	24710.4	25739.9	-47.4799	-53.1999	-60.3499	-45.4207	-50.9119	-57.7759
Croatia	High income	28	29330	47.3548	13889.2	[15973 , 16667]	[-14 , -4]	15972.5	16667	-5.33401	-9.03779	-13.6675	-3.94509	-7.49455	-11.9314
Cuba	Upper middle income	20	57087	57.0237	32553.1	[39064 , 40691]	[-82 , -58]	39063.7	40691.4	-61.3828	-70.4253	-81.7285	-58.1275	-66.8083	-77.6594
Cyprus	High income	10	8924	48.9154	4365.21	[5020 , 5238]	[-3 , 0]	5019.99	5238.25	-0.476504	-1.64056	-3.09563	-0.039983	-1.15554	-2.54998
Czechia	High income	67	67430	47.6834	32152.9	[36976 , 38583]	[-29 , -7]	36975.8	38583.5	-10.1669	-18.741	-29.4587	-6.95165	-15.1685	-25.4396
Denmark	High income	55	52762	47.9935	25322.3	[29121 , 30387]	[-21 , -3]	29120.7	30386.8	-5.77357	-12.5262	-20.967	-3.24134	-9.7126	-17.8017
Dominican Republic	Upper middle income	21	30598	54.9447	16812	[20174 , 21015]	[-32 , -19]	20174.4	21015	-21.0299	-25.6999	-31.5374	-19.3487	-23.8319	-29.4359
Ecuador	Upper middle income	35	49829	47.2972	23567.7	[28281 , 29460]	[-39 , -22]	28281.3	29459.7	-23.9194	-30.4659	-38.6492	-21.5626	-27.8473	-35.7032
Egypt	Lower middle income	124	250400	43.3848	108636	[130363 , 135794]	[-215 , -137]	130363	135794	-147.589	-177.765	-215.486	-136.725	-165.695	-201.907
El Salvador	Upper middle income	15	12639	48.3219	6107.4	[7329 , 7634]	[-4 , 0]	7328.88	7634.25	-0.2685	-1.965	-4.08563	0.34224	-1.2864	-3.3222
Estonia	High income	10	8830	47.8066	4221.32	[4855 , 5066]	[-3 , 0]	4854.52	5065.58	-0.131168	-1.25685	-2.66396	0.290964	-0.787818	-2.13629
Ethiopia	Low income	3	145025	50.4871	73218.9	[87863 , 91524]	[-226 , -173]	87862.6	91523.6	-180.047	-200.386	-225.809	-172.725	-192.25	-216.657
Finland	High income	50	41038	49.3172	20238.8	[23275 , 24287]	[-11 , 3]	23274.6	24286.6	1.42688	-3.97013	-10.7164	3.45076	-1.72138	-8.18655
France	High income	570	513560	49.8901	256216	[294648 , 307459]	[-199 , -19]	294648	307459	-44.9175	-113.242	-198.647	-19.2959	-84.7732	-166.62
Gabon	Upper middle income	2	3402	53.5514	1821.82	[2186 , 2277]	[-4 , -2]	2186.18	2277.28	-2.55455	-3.06061	-3.69319	-2.37237	-2.85819	-3.46546
Georgia	Upper middle income	18	12894	50.2377	6477.65	[7773 , 8097]	[-2 , 2]	7773.18	8097.06	1.80588	0.00652778	-2.24266	2.45364	0.726267	-1.43295
Germany	High income	566	623969	49.6226	309629	[356074 , 371555]	[-363 , -146]	356074	371555	-177.111	-259.678	-362.888	-146.148	-225.275	-324.185
Ghana	Lower middle income	6	48545	49.7907	24170.9	[29005 , 30214]	[-70 , -52]	29005.1	30213.6	-54.4272	-61.1413	-69.534	-52.0101	-58.4557	-66.5126
Greece	High income	58	71736	50.0208	35882.9	[41265 , 43060]	[-50 , -25]	41265.4	43059.5	-28.1191	-37.6879	-49.6488	-24.5308	-33.7009	-45.1635
Guatemala	Upper middle income	8	28804	45.0049	12963.2	[15556 , 16204]	[-33 , -23]	15555.9	16204	-24.408	-28.0089	-32.5101	-23.1117	-26.5686	-30.8897
Guyana	Low income	1	1618	53.5649	866.68	[1040 , 1083]	[-2 , -1]	1040.02	1083.35	-1.1667	-1.40744	-1.70837	-1.08003	-1.31115	-1.60004
Honduras	Lower middle income	8	18167	49.0865	8917.54	[10701 , 11147]	[-20 , -13]	10701	11146.9	-14.2939	-16.7709	-19.8673	-13.4021	-15.7801	-18.7526
Hungary	High income	52	68794	50.1813	34521.7	[39700 , 41426]	[-52 , -27]	39700	41426.1	-30.8522	-40.058	-51.5652	-27.4	-36.2222	-47.25
Iceland	High income	2	2433	49.275	1198.86	[1379 , 1439]	[-2 , -1]	1378.69	1438.63	-0.877264	-1.19696	-1.59658	-0.757378	-1.06375	-1.44672
India	Lower middle income	806	2199776	56.3857	1.24036e+06	[1488431 , 1550449]	[-3070 , -2171]	1.48843e+06	1.55045e+06	-2294.9	-2639.44	-3070.12	-2170.86	-2501.62	-2915.08
Indonesia	Upper middle income	86	579562	51.5103	298534	[358241 , 373168]	[-847 , -630]	358241	373168	-660.336	-743.262	-846.92	-630.482	-710.092	-809.603
Iran, Islamic Rep.	Upper middle income	123	246653	45.7031	112728	[135274 , 140910]	[-229 , -148]	135274	140910	-158.82	-190.134	-229.275	-147.547	-177.608	-215.184
Iraq	Upper middle income	54	74414	51.3053	38178.3	[45814 , 47723]	[-65 , -38]	45814	47722.9	-41.4458	-52.0509	-65.3073	-37.628	-47.8089	-60.535
Ireland	High income	42	39443	49.9507	19702.1	[22657 , 23642]	[-17 , -3]	22657.4	23642.5	-5.28497	-10.5389	-17.1062	-3.31476	-8.34973	-14.6435
Israel	High income	37	44430	48.7926	21678.5	[24930 , 26014]	[-28 , -13]	24930.3	26014.2	-15.0285	-20.8094	-28.0356	-12.8606	-18.4007	-25.3258
Italy	High income	542	476271	48.1775	229456	[263874 , 275347]	[-146 , 14]	263874	275347	-8.69356	-69.8817	-146.367	14.252	-44.3867	-117.685
Jamaica	Upper middle income	5	9242	55.4766	5127.15	[6153 , 6409]	[-11 , -7]	6152.58	6408.94	-7.81788	-9.24208	-11.0223	-7.30516	-8.6724	-10.3814
Japan	High income	1069	1053529	46.314	487931	[561121 , 585518]	[-395 , -53]	561121	585518	-102.035	-232.15	-394.794	-53.2419	-177.935	-333.802
Jordan	Lower middle income	20	23465	51.0207	11972	[14366 , 14965]	[-17 , -9]	14366.4	14965	-9.93	-13.2556	-17.4125	-8.7328	-11.9253	-15.916
Kazakhstan	Upper middle income	53	46208	50.6558	23407	[28088 , 29259]	[-20 , -3]	28088.4	29258.8	-5.51755	-12.0195	-20.1469	-3.17685	-9.41872	-17.2211
Kenya	Lower middle income	17	83100	56.1308	46644.7	[55974 , 58306]	[-129 , -95]	55973.7	58305.9	-99.6118	-112.569	-128.765	-94.9473	-107.386	-122.934
Korea, Dem. People's Rep.	Low income	3	91618	48.4502	44389.1	[53267 , 55486]	[-136 , -104]	53266.9	55486.3	-107.973	-120.303	-135.716	-103.534	-115.371	-130.167
Korea, Rep.	High income	191	335329	43.2769	145120	[166888 , 174144]	[-244 , -143]	166888	174144	-157.288	-195.987	-244.36	-142.776	-179.862	-226.22
Kuwait	High income	5	13620	47.5029	6469.89	[7440 , 7764]	[-14 , -10]	7440.37	7763.87	-10.5277	-12.253	-14.4097	-9.88075	-11.5342	-13.6009
Kyrgyz Republic	Lower middle income	1	10831	48.2464	5225.57	[6271 , 6532]	[-15 , -12]	6270.68	6531.96	-12.0639	-13.5155	-15.3299	-11.5414	-12.9349	-14.6767
Lao People's Democratic Republic	Lower middle income	1	15344	43.6088	6691.34	[8030 , 8364]	[-20 , -15]	8029.61	8364.17	-15.7283	-17.5871	-19.9104	-15.0592	-16.8436	-19.074
Latvia	High income	15	11132	47.8895	5331.06	[6131 , 6397]	[-1 , 3]	6130.72	6397.27	2.20546	0.78384	-0.99318	2.73856	1.37618	-0.326797
Lebanon	Lower middle income	21	14173	52.8357	7488.41	[8986 , 9361]	[-2 , 3]	8986.09	9360.51	2.27897	0.198861	-2.40128	3.02782	1.03091	-1.46523
Libya	Upper middle income	9	14527	49.7628	7229.04	[8675 , 9036]	[-14 , -8]	8674.85	9036.3	-9.0726	-11.0807	-13.5907	-8.3497	-10.2774	-12.6871
Lithuania	High income	16	16838	48.6968	8199.57	[9430 , 9839]	[-9 , -3]	9429.51	9839.48	-3.67897	-5.86552	-8.59871	-2.85901	-4.95446	-7.57376
Luxembourg	High income	4	4693	51.9793	2439.39	[2805 , 2927]	[-3 , -2]	2805.3	2927.27	-1.85454	-2.50504	-3.31817	-1.6106	-2.234	-3.01325
Madagascar	Low income	3	39849	56.9081	22677.3	[27213 , 28347]	[-68 , -51]	27212.8	28346.6	-53.6933	-59.9925	-67.8666	-51.4255	-57.4728	-65.0319
Malawi	Low income	2	36264	58.7433	21302.7	[25563 , 26628]	[-65 , -49]	25563.2	26628.3	-51.2567	-57.1741	-64.5708	-49.1264	-54.8071	-61.908
Malaysia	Upper middle income	71	87015	50.3541	43815.6	[52579 , 54770]	[-66 , -34]	52578.7	54769.5	-38.5391	-50.7101	-65.9238	-34.1575	-45.8417	-60.4469
Mali	Low income	2	28613	50.959	14580.9	[17497 , 18226]	[-44 , -33]	17497.1	18226.1	-34.4523	-38.5025	-43.5653	-32.9942	-36.8824	-41.7427
Malta	High income	3	3944	47.2115	1862.02	[2141 , 2234]	[-3 , -1]	2141.32	2234.42	-1.46885	-1.96539	-2.58606	-1.28265	-1.7585	-2.35331
Mauritania	Lower middle income	4	5454	52.0704	2839.92	[3408 , 3550]	[-5 , -3]	3407.9	3549.9	-3.0998	-3.88867	-4.87475	-2.81581	-3.57312	-4.51976
Mauritius	Upper middle income	5	3712	51.8685	1925.36	[2310 , 2407]	[-1 , 0]	2310.43	2406.7	0.1866	-0.348222	-1.01675	0.379136	-0.134293	-0.77608
Mexico	Upper middle income	207	308674	47.7746	147468	[176961 , 184335]	[-254 , -147]	176961	184335	-161.67	-202.633	-253.837	-146.923	-186.248	-235.404
Moldova	Upper middle income	4	11034	49.8248	5497.67	[6597 , 6872]	[-13 , -9]	6597.2	6872.09	-9.74417	-11.2713	-13.1802	-9.19441	-10.6605	-12.493
Mongolia	Upper middle income	6	12923	30.1157	3891.85	[4670 , 4865]	[-6 , -3]	4670.22	4864.81	-3.72963	-4.81069	-6.16203	-3.34044	-4.37827	-5.67555
Montenegro	Upper middle income	3	2945	54.7124	1611.28	[1934 , 2014]	[-2 , -1]	1933.54	2014.1	-1.0282	-1.47578	-2.03525	-0.867072	-1.29675	-1.83384
Morocco	Lower middle income	49	92532	55.4388	51298.6	[61558 , 64123]	[-111 , -74]	61558.3	64123.2	-79.2465	-93.4961	-111.308	-74.1166	-87.7963	-104.896
Mozambique	Low income	1	46476	53.4126	24824.1	[29789 , 31030]	[-77 , -59]	29788.9	31030.1	-61.0602	-67.9557	-76.5752	-58.5777	-65.1975	-73.4722
Myanmar	Lower middle income	22	109176	50.9309	55604.3	[66725 , 69505]	[-152 , -111]	66725.2	69505.4	-117.011	-132.456	-151.763	-111.45	-126.278	-144.813
Namibia	Upper middle income	2	5204	55.2145	2873.36	[3448 , 3592]	[-7 , -5]	3448.03	3591.7	-5.1834	-5.98156	-6.97925	-4.89606	-5.66229	-6.62008
Nepal	Lower middle income	12	32875	49.4166	16245.7	[19495 , 20307]	[-39 , -27]	19494.9	20307.1	-28.6143	-33.127	-38.7679	-26.9897	-31.3219	-36.7372
Netherlands	High income	154	140856	49.3081	69453.4	[79871 , 83344]	[-54 , -6]	79871.4	83344.1	-12.6881	-31.209	-54.3602	-5.7428	-23.492	-45.6785
New Zealand	High income	35	39578	46.9831	18595	[21384 , 22314]	[-21 , -8]	21384.2	22314	-9.62798	-14.5866	-20.785	-7.76848	-12.5205	-18.4606
Nicaragua	Lower middle income	5	13786	47.4693	6544.12	[7853 , 8180]	[-15 , -11]	7852.94	8180.15	-11.3603	-13.1781	-15.4504	-10.7059	-12.451	-14.6324
Niger	Low income	1	22504	42.7386	9617.9	[11541 , 12022]	[-29 , -22]	11541.5	12022.4	-23.0448	-25.7164	-29.0559	-22.083	-24.6477	-27.8537
Nigeria	Lower middle income	17	218769	56.8724	124419	[149303 , 155524]	[-372 , -282]	149303	155524	-294.048	-328.609	-371.81	-281.606	-314.785	-356.258
North Macedonia	Upper middle income	6	9005	53.0349	4775.79	[5731 , 5970]	[-9 , -5]	5730.95	5969.74	-5.93947	-7.26608	-8.92434	-5.4619	-6.73544	-8.32737
Norway	High income	43	51293	47.4396	24333.2	[27983 , 29200]	[-30 , -13]	27983.2	29199.8	-15.3997	-21.8885	-29.9996	-12.9663	-19.1848	-26.9579
Oman	High income	7	6720	46.4131	3118.96	[3587 , 3743]	[-2 , 0]	3586.8	3742.75	-0.485504	-1.31723	-2.35688	-0.173608	-0.970676	-1.96701
Pakistan	Lower middle income	76	288375	53.4087	154017	[184821 , 192522]	[-405 , -294]	184821	192522	-309.043	-351.826	-405.304	-293.642	-334.713	-386.052
Panama	High income	7	13286	46.9384	6236.24	[7172 , 7483]	[-12 , -7]	7171.68	7483.49	-7.96698	-9.62997	-11.7087	-7.34335	-8.93706	-10.9292
Papua New Guinea	Lower middle income	2	21525	52.2259	11241.6	[13490 , 14052]	[-33 , -25]	13490	14052	-26.1041	-29.2267	-33.1301	-24.9799	-27.9777	-31.7249
Paraguay	Upper middle income	11	19161	52.2552	10012.6	[12015 , 12516]	[-20 , -13]	12015.1	12515.8	-14.0316	-16.8128	-20.2894	-13.0303	-15.7003	-19.0379
Peru	Upper middle income	65	104810	46.4372	48670.8	[58405 , 60838]	[-87 , -52]	58404.9	60838.5	-56.677	-70.1966	-87.0962	-51.8099	-64.7888	-81.0124
Philippines	Lower middle income	80	312020	49.3113	153861	[184633 , 192327]	[-401 , -289]	184633	192327	-304.653	-347.392	-400.816	-289.267	-330.297	-381.584
Poland	High income	172	246591	50.5483	124647	[143345 , 149577]	[-202 , -115]	143345	149577	-127.154	-160.393	-201.942	-114.689	-146.544	-186.361
Portugal	High income	57	76126	47.932	36488.8	[41962 , 43787]	[-52 , -27]	41962.1	43786.5	-30.573	-40.3033	-52.4663	-26.9241	-36.249	-47.9052
Puerto Rico (US)	High income	21	17123	49.0238	8394.35	[9654 , 10073]	[-4 , 2]	9653.5	10073.2	0.85356	-1.38493	-4.18305	1.69299	-0.452228	-3.13376
Qatar	High income	4	2900	46.4372	1346.68	[1549 , 1616]	[0 , 1]	1548.68	1616.02	0.767968	0.408853	-0.04004	0.902636	0.558484	0.128295
Romania	High income	110	110802	49.4469	54788.2	[63006 , 65746]	[-54 , -16]	63006.4	65745.8	-21.4916	-36.1017	-54.3645	-16.0127	-30.0142	-47.5159
Russian Federation	High income	569	683083	47.6676	325609	[374450 , 390731]	[-408 , -180]	374450	390731	-212.462	-299.291	-407.827	-179.901	-263.112	-367.126
Rwanda	Low income	2	12379	51.756	6406.88	[7688 , 8009]	[-18 , -13]	7688.26	8008.6	-14.0172	-15.7969	-18.0215	-13.3765	-15.085	-17.2206
Saudi Arabia	High income	45	59956	42.8617	25698.2	[29553 , 30838]	[-32 , -14]	29552.9	30837.8	-16.6756	-23.5284	-32.0945	-14.1058	-20.6731	-28.8822
Senegal	Lower middle income	4	21602	51.5124	11127.7	[13353 , 13910]	[-31 , -23]	13353.3	13909.6	-23.8193	-26.9103	-30.7741	-22.7065	-25.6739	-29.3831
Serbia	Upper middle income	39	36744	52.3848	19248.3	[23098 , 24060]	[-21 , -7]	23097.9	24060.3	-9.12068	-14.4674	-21.1508	-7.19585	-12.3287	-18.7448
Singapore	High income	28	43431	46.8002	20325.8	[23375 , 24391]	[-33 , -19]	23374.6	24390.9	-20.7819	-26.2021	-32.9773	-18.7493	-23.9437	-30.4366
Slovak Republic	High income	24	37519	47.9784	18001	[20701 , 21601]	[-30 , -17]	20701.1	21601.2	-19.2024	-24.0027	-30.003	-17.4023	-22.0026	-27.7529
Slovenia	High income	12	16754	47.9265	8029.6	[9234 , 9636]	[-12 , -6]	9234.04	9635.52	-7.27104	-9.41227	-12.0888	-6.46808	-8.52009	-11.0851
South Africa	Upper middle income	102	156910	56.5447	88724.3	[106469 , 110905]	[-175 , -111]	106469	110905	-119.811	-144.456	-175.263	-110.938	-134.598	-164.173
Spain	High income	262	338589	48.8781	165496	[190320 , 198595]	[-234 , -119]	190320	198595	-135.19	-179.322	-234.487	-118.64	-160.934	-213.8
Sri Lanka	Lower middle income	29	43290	53.5778	23193.8	[27833 , 28992]	[-43 , -27]	27832.6	28992.3	-28.9846	-35.4273	-43.4807	-26.6652	-32.8502	-40.5815
Sudan	Low income	6	49160	50.7001	24924.2	[29909 , 31155]	[-72 , -54]	29909	31155.2	-56.3104	-63.2338	-71.888	-53.818	-60.4644	-68.7725
Suriname	Upper middle income	3	1757	52.2117	917.36	[1101 , 1147]	[0 , 1]	1100.83	1146.7	0.7066	0.451778	0.13325	0.798336	0.553707	0.24792
Sweden	High income	80	76633	47.7604	36600.2	[42090 , 43920]	[-30 , -4]	42090.3	43920.3	-7.8406	-17.6007	-29.8007	-4.18057	-13.534	-25.2257
Switzerland	High income	85	64061	49.9022	31967.8	[36763 , 38361]	[-11 , 11]	36763	38361.4	8.27716	-0.2476	-10.9035	11.4739	3.30438	-6.90757
Syrian Arab Republic	Low income	13	47867	52.0677	24923.2	[29908 , 31154]	[-65 , -47]	29907.9	31154.1	-49.3081	-56.2312	-64.8851	-46.8158	-53.462	-61.7697
Tajikistan	Lower middle income	2	11274	45.2772	5104.55	[6125 , 6381]	[-14 , -10]	6125.46	6380.69	-10.7614	-12.1793	-13.9517	-10.2509	-11.6121	-13.3137
Tanzania	Lower middle income	10	92033	60.1759	55381.7	[66458 , 69227]	[-163 , -123]	66458.1	69227.2	-128.454	-143.838	-163.068	-122.916	-137.685	-156.145
Thailand	Upper middle income	151	263391	46.328	122024	[146429 , 152530]	[-230 , -142]	146429	152530	-154.06	-187.955	-230.325	-141.857	-174.397	-215.072
Togo	Low income	1	9797	53.3042	5222.21	[6267 , 6528]	[-15 , -12]	6266.65	6527.76	-12.0555	-13.5061	-15.3194	-11.5333	-12.9259	-14.6666
Trinidad and Tobago	High income	7	5860	50.1422	2938.33	[3379 , 3526]	[-2 , 0]	3379.08	3526	-0.051992	-0.835547	-1.81499	0.241841	-0.509066	-1.4477
Tunisia	Lower middle income	32	31081	53.0915	16501.4	[19802 , 20627]	[-20 , -8]	19801.6	20626.7	-9.2534	-13.8371	-19.5667	-7.60326	-12.0036	-17.5041
Turkiye	Upper middle income	298	362524	51.2941	185953	[223144 , 232442]	[-283 , -148]	223144	232442	-166.884	-218.537	-283.104	-148.288	-197.876	-259.86
Turkmenistan	Upper middle income	7	10606	51.1655	5426.61	[6512 , 6783]	[-10 , -6]	6511.93	6783.26	-6.56653	-8.07392	-9.95816	-6.02386	-7.47096	-9.27983
Uganda	Low income	5	66212	55.1682	36528	[43834 , 45660]	[-109 , -83]	43833.6	45660	-86.32	-96.4666	-109.15	-82.6672	-92.408	-104.584
Ukraine	Upper middle income	76	156240	50.0181	78148.2	[93778 , 97685]	[-168 , -112]	93777.9	97685.3	-119.371	-141.078	-168.213	-111.556	-132.395	-158.445
United Arab Emirates	High income	19	12222	48.4805	5925.29	[6814 , 7110]	[1 , 5]	6814.08	7110.35	4.7793	3.19923	1.22413	5.37183	3.85759	1.96479
United Kingdom	High income	358	520537	50.4959	262850	[302278 , 315420]	[-431 , -247]	302278	315420	-272.84	-342.933	-430.55	-246.555	-313.728	-397.694
United States of America	High income	3892	2349473	50.2289	1.18011e+06	[1357132 , 1416137]	[352 , 1178]	1.35713e+06	1.41614e+06	1059.73	745.028	351.657	1177.74	876.152	499.171
Uruguay	High income	22	18971	49.5657	9403.11	[10814 , 11284]	[-6 , 0]	10813.6	11283.7	-0.567464	-3.07496	-6.20933	0.372847	-2.03017	-5.03394
Uzbekistan	Lower middle income	19	55099	50.6029	27881.7	[33458 , 34852]	[-68 , -48]	33458	34852.1	-50.7042	-58.4491	-68.1302	-47.916	-55.3511	-64.645
Venezuela	Upper middle income	54	86647	52.4716	45465.1	[54558 , 56831]	[-88 , -55]	54558.1	56831.4	-59.6627	-72.2919	-88.0784	-55.1162	-67.2402	-82.3952
Viet Nam	Lower middle income	70	268807	46.4151	124767	[149720 , 155959]	[-320 , -229]	149720	155959	-241.917	-276.575	-319.897	-229.441	-262.712	-304.301
Yemen, Rep.	Low income	1	31816	49.229	15662.7	[18795 , 19578]	[-48 , -37]	18795.2	19578.4	-38.1567	-42.5075	-47.9459	-36.5905	-40.7672	-45.9881
Zambia	Lower middle income	3	31443	56.4271	17742.4	[21291 , 22178]	[-52 , -40]	21290.8	22178	-41.3559	-46.2844	-52.4449	-39.5817	-44.313	-50.2271
Zimbabwe	Lower middle income	1	31757	56.6076	17976.9	[21572 , 22471]	[-55 , -42]	21572.3	22471.1	-43.9422	-48.9358	-55.1778	-42.1445	-46.9384	-52.9307
	.

## Sheet: 2045
Country	IncomeGroup	MV therapy	Cancer Cases 2045	RUR_2045	radiotherapy_cases_2045	RT + reRT cases 2045 (sensitivity analysis range)	Machine_deficit_2045 (sensitivity analysis range)	RT + (0.15-0.20) reRT 2045	RT + (0.20-0.25) reRT 2045	Machine_deficit_2045 (500)(max_reirad)	Machine_deficit_2045 (450)(max_reirad)	Machine_deficit_2045 (400)(max_reirad)	Machine_deficit_2045 (500)(min_reirad)	Machine_deficit_2045 (450)(min_reirad)	Machine_deficit_2045 (400)(min_reirad)
Albania	Upper middle income	5	10294	53.6353	5521.22	[6625 , 6902]	[-12 , -8]	6625.46	6901.53	-8.80305	-10.3367	-12.2538	-8.25093	-9.72325	-11.5637
Algeria	Upper middle income	37	118003	51.5344	60812.2	[72975 , 76015]	[-153 , -109]	72974.6	76015.2	-115.03	-131.923	-153.038	-108.949	-125.166	-145.437
Angola	Lower middle income	3	57369	54.3893	31202.6	[37443 , 39003]	[-95 , -72]	37443.1	39003.2	-75.0064	-83.6738	-94.508	-71.8862	-80.2069	-90.6077
Argentina	Upper middle income	134	196261	50.4574	99028.2	[118834 , 123785]	[-175 , -104]	118834	123785	-113.571	-141.078	-175.463	-103.668	-130.075	-163.085
Armenia	Upper middle income	5	11449	47.6265	5452.76	[6543 , 6816]	[-12 , -8]	6543.31	6815.95	-8.6319	-10.1466	-12.0399	-8.08662	-9.54069	-11.3583
Australia	High income	224	230121	46.9212	107976	[124172 , 129571]	[-100 , -24]	124172	129571	-35.1412	-63.9347	-99.9265	-24.3437	-51.9374	-86.4296
Austria	High income	58	57913	48.8872	28312	[32559 , 33974]	[-27 , -7]	32558.8	33974.4	-9.94887	-17.4987	-26.9361	-7.11767	-14.353	-23.3971
Azerbaijan	Upper middle income	10	29367	50.9863	14973.1	[17968 , 18716]	[-37 , -26]	17967.8	18716.4	-27.4329	-31.5921	-36.7911	-25.9356	-29.9284	-34.9194
Bahamas	High income	1	1788	50.4653	902.32	[1038 , 1083]	[-2 , -1]	1037.67	1082.78	-1.16557	-1.40619	-1.70696	-1.07534	-1.30593	-1.59417
Bahrain	High income	2	3533	51.7509	1828.36	[2103 , 2194]	[-3 , -2]	2102.61	2194.03	-2.38806	-2.87563	-3.48508	-2.20523	-2.67248	-3.25653
Bangladesh	Lower middle income	37	311649	58.5184	182372	[218847 , 227965]	[-533 , -401]	218847	227965	-418.93	-469.589	-532.913	-400.693	-449.326	-510.116
Barbados	High income	1	1291	49.5407	639.57	[736 , 767]	[-1 , 0]	735.505	767.484	-0.534968	-0.70552	-0.91871	-0.471011	-0.634457	-0.838764
Belarus	Upper middle income	31	52472	49.3775	25909.3	[31091 , 32387]	[-50 , -31]	31091.2	32386.7	-33.7733	-40.9704	-49.9667	-31.1824	-38.0916	-46.728
Belgium	High income	99	92333	51.0522	47138	[54209 , 56566]	[-42 , -9]	54208.7	56565.6	-14.1313	-26.7014	-42.4141	-9.41747	-21.4639	-36.5218
Bolivia	Lower middle income	16	25341	49.8858	12641.5	[15170 , 15802]	[-24 , -14]	15169.9	15801.9	-15.6039	-19.1154	-23.5048	-14.3397	-17.7108	-21.9246
Bosnia - Herzegovina	Upper middle income	15	14969	50.4093	7545.77	[9055 , 9432]	[-9 , -3]	9054.92	9432.21	-3.86443	-5.96047	-8.58053	-3.10985	-5.12205	-7.63731
Botswana	Upper middle income	3	4341	60.0051	2604.82	[3126 , 3256]	[-5 , -3]	3125.78	3256.03	-3.51205	-4.23561	-5.14006	-3.25157	-3.94619	-4.81446
Brazil	Upper middle income	374	988382	52.2601	516529	[619835 , 645662]	[-1240 , -866]	619835	645662	-917.324	-1060.8	-1240.15	-865.671	-1003.41	-1175.59
Brunei Darussalam	High income	2	1843	46.8025	862.57	[992 , 1035]	[-1 , 0]	991.956	1035.08	-0.070168	-0.300187	-0.58771	0.016089	-0.204346	-0.479889
Bulgaria	Upper middle income	43	30978	48.1041	14901.7	[17882 , 18627]	[-4 , 7]	17882	18627.1	5.7458	1.60644	-3.56775	7.23597	3.26219	-1.70504
Burkina Faso	Low income	2	32373	44.5052	14407.7	[17289 , 18010]	[-43 , -33]	17289.2	18009.6	-34.0192	-38.0213	-43.024	-32.5784	-36.4205	-41.223
Cambodia	Lower middle income	3	39523	43.4767	17183.3	[20620 , 21479]	[-51 , -38]	20619.9	21479.1	-39.9582	-44.7313	-50.6977	-38.2399	-42.8221	-48.5498
Cameroon	Lower middle income	2	42338	56.8652	24075.6	[28891 , 30094]	[-73 , -56]	28890.7	30094.5	-58.189	-64.8766	-73.2362	-55.7814	-62.2016	-70.2268
Canada	High income	296	336725	49.8269	167780	[192947 , 201336]	[-207 , -90]	192947	201336	-106.671	-151.412	-207.339	-89.8931	-132.77	-186.366
Chile	High income	45	101113	44.9602	45460.6	[52280 , 54553]	[-91 , -60]	52279.7	54552.7	-64.1054	-76.2282	-91.3818	-59.5594	-71.1771	-85.6992
China	Upper middle income	2932	6988919	49.1575	3.43558e+06	[4122693 , 4294472]	[-7804 , -5313]	4.12269e+06	4.29447e+06	-5656.94	-6611.27	-7804.18	-5313.39	-6229.54	-7374.73
Colombia	Upper middle income	95	202406	48.8901	98956.6	[118748 , 123696]	[-214 , -142]	118748	123696	-152.391	-179.879	-214.239	-142.496	-168.884	-201.87
Congo, Dem. Rep.	Low income	1	113154	54.2513	61387.5	[73665 , 76734]	[-191 , -146]	73665	76734.4	-152.469	-169.521	-190.836	-146.33	-162.7	-183.162
Costa Rica	High income	12	21036	44.2382	9305.95	[10702 , 11167]	[-16 , -9]	10701.8	11167.1	-10.3343	-12.8159	-15.9179	-9.40369	-11.7819	-14.7546
Cote D'Ivoire	Lower middle income	4	44798	54.2778	24315.4	[29178 , 30394]	[-72 , -54]	29178.5	30394.2	-56.7885	-63.5427	-71.9856	-54.3569	-60.841	-68.9462
Croatia	High income	28	29345	47.2962	13879.1	[15961 , 16655]	[-14 , -4]	15960.9	16654.9	-5.30977	-9.01085	-13.6372	-3.92186	-7.46873	-11.9023
Cuba	Upper middle income	20	58891	56.8167	33459.9	[40152 , 41825]	[-85 , -60]	40151.9	41824.9	-63.6499	-72.9443	-84.5623	-60.3039	-69.2265	-80.3798
Cyprus	High income	10	9755	48.8817	4768.41	[5484 , 5722]	[-4 , -1]	5483.67	5722.09	-1.44418	-2.71576	-4.30523	-0.967343	-2.18594	-3.70918
Czechia	High income	67	69179	47.6158	32940.1	[37881 , 39528]	[-32 , -9]	37881.1	39528.1	-12.0563	-20.8403	-31.8203	-8.76225	-17.1803	-27.7028
Denmark	High income	55	54320	47.9348	26038.2	[29944 , 31246]	[-23 , -5]	29943.9	31245.8	-7.49158	-14.4351	-23.1145	-4.88777	-11.542	-19.8597
Dominican Republic	Upper middle income	21	33839	54.8652	18565.8	[22279 , 23207]	[-37 , -24]	22279	23207.3	-25.4146	-30.5718	-37.0182	-23.558	-28.5089	-34.6975
Ecuador	Upper middle income	35	56862	47.2764	26882.3	[32259 , 33603]	[-49 , -30]	32258.8	33602.9	-32.2058	-39.6731	-49.0072	-29.5176	-36.6862	-45.647
Egypt	Lower middle income	124	283825	43.3585	123062	[147675 , 153828]	[-261 , -171]	147675	153828	-183.656	-217.839	-260.569	-171.349	-204.166	-245.187
El Salvador	Upper middle income	15	13902	48.1498	6693.78	[8033 , 8367]	[-6 , -1]	8032.54	8367.23	-1.73445	-3.59383	-5.91806	-1.06507	-2.85008	-5.08134
Estonia	High income	10	9047	47.706	4315.96	[4963 , 5179]	[-3 , 0]	4963.35	5179.15	-0.358304	-1.50923	-2.94788	0.073292	-1.02968	-2.40838
Ethiopia	Low income	3	170684	50.5623	86301.8	[103562 , 107877]	[-267 , -204]	103562	107877	-212.754	-236.727	-266.693	-204.124	-227.138	-255.905
Finland	High income	50	41521	49.2904	20465.9	[23536 , 24559]	[-11 , 3]	23535.8	24559.1	0.881888	-4.57568	-11.3976	2.92848	-2.30169	-8.8394
France	High income	570	523982	49.8025	260956	[300100 , 313147]	[-213 , -30]	300100	313147	-56.2946	-125.883	-212.868	-30.199	-96.8878	-180.249
Gabon	Upper middle income	2	3885	53.7544	2088.36	[2506 , 2610]	[-5 , -3]	2506.03	2610.45	-3.2209	-3.801	-4.52613	-3.01206	-3.56896	-4.26508
Georgia	Upper middle income	18	13088	50.1876	6568.55	[7882 , 8211]	[-3 , 2]	7882.26	8210.69	1.57862	-0.245972	-2.52672	2.23548	0.483867	-1.70565
Germany	High income	566	637317	49.4594	315213	[362495 , 378256]	[-380 , -159]	362495	378256	-190.511	-274.568	-379.639	-158.99	-239.545	-340.238
Ghana	Lower middle income	6	55511	49.8824	27690.2	[33228 , 34613]	[-81 , -60]	33228.3	34612.8	-63.2256	-70.9173	-80.532	-60.4566	-67.8406	-77.0707
Greece	High income	58	73211	49.8819	36519	[41997 , 43823]	[-52 , -26]	41996.9	43822.8	-29.6457	-39.3841	-51.5571	-25.9938	-35.3264	-46.9922
Guatemala	Upper middle income	8	33966	44.9409	15264.6	[18318 , 19081]	[-40 , -29]	18317.6	19080.8	-30.1616	-34.4017	-39.702	-28.6351	-32.7057	-37.7939
Guyana	Low income	1	1737	53.6805	932.43	[1119 , 1166]	[-2 , -1]	1118.92	1165.54	-1.33107	-1.59008	-1.91384	-1.23783	-1.48648	-1.79729
Honduras	Lower middle income	8	21116	49.2546	10400.6	[12481 , 13001]	[-25 , -17]	12480.7	13000.8	-18.0015	-20.8906	-24.5019	-16.9614	-19.7349	-23.2018
Hungary	High income	52	70042	50.1407	35119.6	[40388 , 42143]	[-53 , -29]	40387.5	42143.5	-32.287	-41.6522	-53.3587	-28.775	-37.75	-48.9688
Iceland	High income	2	2602	49.1376	1278.56	[1470 , 1534]	[-2 , -1]	1470.34	1534.27	-1.06854	-1.40949	-1.83568	-0.940688	-1.26743	-1.67586
India	Lower middle income	806	2435314	56.3951	1.3734e+06	[1648078 , 1716747]	[-3486 , -2490]	1.64808e+06	1.71675e+06	-2627.49	-3008.99	-3485.87	-2490.16	-2856.39	-3314.19
Indonesia	Upper middle income	86	625625	51.4297	321757	[386108 , 402196]	[-919 , -686]	386108	402196	-718.392	-807.769	-919.49	-686.217	-772.019	-879.271
Iran, Islamic Rep.	Upper middle income	123	279801	45.5364	127411	[152893 , 159264]	[-275 , -183]	152893	159264	-195.528	-230.92	-275.16	-182.787	-216.763	-259.234
Iraq	Upper middle income	54	87424	51.4182	44951.8	[53942 , 56190]	[-86 , -54]	53942.2	56189.8	-58.3796	-70.8662	-86.4745	-53.8844	-65.8715	-80.8555
Ireland	High income	42	42422	49.7644	21111.1	[24278 , 25333]	[-21 , -7]	24277.7	25333.3	-8.66657	-14.2962	-21.3332	-6.55546	-11.9505	-18.6943
Israel	High income	37	48826	48.7605	23807.8	[27379 , 28569]	[-34 , -18]	27379	28569.4	-20.1387	-26.4875	-34.4234	-17.758	-23.8422	-31.4475
Italy	High income	542	485984	48.0306	233421	[268434 , 280105]	[-158 , 5]	268434	280105	-18.2099	-80.4554	-158.262	5.13218	-54.5198	-129.085
Jamaica	Upper middle income	5	9997	55.2805	5526.39	[6632 , 6908]	[-12 , -8]	6631.67	6907.99	-8.81597	-10.3511	-12.27	-8.26334	-9.73704	-11.5792
Japan	High income	1069	1047154	46.2805	484628	[557322 , 581553]	[-385 , -46]	557322	581553	-94.1069	-223.341	-384.884	-45.6441	-169.493	-324.305
Jordan	Lower middle income	20	27201	51.0685	13891.1	[16669 , 17364]	[-23 , -13]	16669.4	17363.9	-14.7279	-18.5865	-23.4098	-13.3388	-17.0431	-21.6734
Kazakhstan	Upper middle income	53	49409	50.6208	25011.2	[30013 , 31264]	[-25 , -7]	30013.5	31264	-9.52807	-16.4756	-25.1601	-7.02695	-13.6966	-22.0337
Kenya	Lower middle income	17	98140	56.1914	55146.2	[66175 , 68933]	[-155 , -115]	66175.5	68932.8	-120.866	-136.184	-155.332	-115.351	-130.057	-148.439
Korea, Dem. People's Rep.	Low income	3	95624	48.4576	46337.1	[55605 , 57921]	[-142 , -108]	55604.5	57921.4	-112.843	-125.714	-141.804	-108.209	-120.566	-136.011
Korea, Rep.	High income	191	349173	43.3	151192	[173871 , 181430]	[-263 , -157]	173871	181430	-171.86	-212.178	-262.576	-156.741	-195.379	-243.677
Kuwait	High income	5	16534	47.1752	7799.95	[8970 , 9360]	[-18 , -13]	8969.94	9359.94	-13.7199	-15.7999	-18.3998	-12.9399	-14.9332	-17.4249
Kyrgyz Republic	Lower middle income	1	12194	48.2044	5878.04	[7054 , 7348]	[-17 , -13]	7053.65	7347.55	-13.6951	-15.3279	-17.3689	-13.1073	-14.6748	-16.6341
Lao People's Democratic Republic	Lower middle income	1	17448	43.498	7589.53	[9107 , 9487]	[-23 , -17]	9107.44	9486.91	-17.9738	-20.082	-22.7173	-17.2149	-19.2387	-21.7686
Latvia	High income	15	10958	47.8614	5244.65	[6031 , 6294]	[-1 , 3]	6031.35	6293.58	2.41284	1.01427	-0.73395	2.93731	1.59701	-0.0783687
Lebanon	Lower middle income	21	14825	52.7906	7826.21	[9391 , 9783]	[-3 , 2]	9391.45	9782.76	1.43447	-0.739472	-3.45691	2.2171	0.130107	-2.47863
Libya	Upper middle income	9	16982	49.47	8400.99	[10081 , 10501]	[-17 , -11]	10081.2	10501.2	-12.0025	-14.3361	-17.2531	-11.1624	-13.4026	-16.203
Lithuania	High income	16	16582	48.5503	8050.61	[9258 , 9661]	[-8 , -3]	9258.2	9660.73	-3.32146	-5.46829	-8.15183	-2.5164	-4.57378	-7.1455
Luxembourg	High income	4	5204	51.8982	2700.78	[3106 , 3241]	[-4 , -2]	3105.9	3240.94	-2.48187	-3.20208	-4.10234	-2.21179	-2.90199	-3.76474
Madagascar	Low income	3	46537	57.0404	26544.9	[31854 , 33181]	[-80 , -61]	31853.8	33181.1	-63.3622	-70.7358	-79.9527	-60.7077	-67.7863	-76.6346
Malawi	Low income	2	42761	58.9464	25206.1	[30247 , 31508]	[-77 , -58]	30247.3	31507.6	-61.0152	-68.0169	-76.769	-58.4946	-65.2162	-73.6183
Malaysia	Upper middle income	71	97712	50.2658	49115.7	[58939 , 61395]	[-82 , -47]	58938.8	61394.6	-51.7892	-65.4325	-82.4866	-46.8777	-59.9752	-76.3471
Mali	Low income	2	34358	51.0418	17536.9	[21044 , 21921]	[-53 , -40]	21044.3	21921.2	-41.8423	-46.7137	-52.8029	-40.0887	-44.7652	-50.6108
Malta	High income	3	4187	47.1813	1975.48	[2272 , 2371]	[-3 , -2]	2271.8	2370.58	-1.74115	-2.26795	-2.92644	-1.5436	-2.04845	-2.6795
Mauritania	Lower middle income	4	6443	52.0672	3354.69	[4026 , 4193]	[-6 , -4]	4025.63	4193.36	-4.38673	-5.31858	-6.48341	-4.05126	-4.94584	-6.06407
Mauritius	Upper middle income	5	3852	51.9206	1999.98	[2400 , 2500]	[-1 , 0]	2399.98	2499.97	5e-05	-0.5555	-1.24994	0.200048	-0.33328	-0.99994
Mexico	Upper middle income	207	340916	47.8349	163077	[195692 , 203846]	[-303 , -184]	195692	203846	-200.692	-245.992	-302.615	-184.385	-227.872	-282.231
Moldova	Upper middle income	4	11383	49.8032	5669.1	[6803 , 7086]	[-14 , -10]	6802.92	7086.38	-10.1728	-11.7475	-13.7159	-9.60584	-11.1176	-13.0073
Mongolia	Upper middle income	6	14856	30.2771	4497.96	[5398 , 5622]	[-8 , -5]	5397.55	5622.45	-5.2449	-6.49433	-8.05612	-4.7951	-5.99456	-7.49388
Montenegro	Upper middle income	3	3024	54.4851	1647.63	[1977 , 2060]	[-2 , -1]	1977.16	2059.54	-1.11908	-1.57675	-2.14884	-0.954312	-1.39368	-1.94289
Morocco	Lower middle income	49	101364	55.418	56173.9	[67409 , 70217]	[-127 , -86]	67408.7	70217.3	-91.4347	-107.039	-126.543	-85.8173	-100.797	-119.522
Mozambique	Low income	1	54466	53.6512	29221.7	[35066 , 36527]	[-90 , -69]	35066	36527.1	-72.0541	-80.1713	-90.3177	-69.132	-76.9244	-86.665
Myanmar	Lower middle income	22	117037	50.8466	59509.3	[71411 , 74387]	[-164 , -121]	71411.2	74386.6	-126.773	-143.304	-163.967	-120.822	-136.691	-156.528
Namibia	Upper middle income	2	5896	55.3438	3263.07	[3916 , 4079]	[-8 , -6]	3915.68	4078.84	-6.15767	-7.06408	-8.19709	-5.83137	-6.70152	-7.78921
Nepal	Lower middle income	12	37126	49.5104	18381.2	[22057 , 22977]	[-45 , -32]	22057.5	22976.6	-33.9531	-39.059	-45.4414	-32.115	-37.0166	-43.1437
Netherlands	High income	154	143048	49.2063	70388.7	[80947 , 84466]	[-57 , -8]	80947	84466.4	-14.9328	-33.7031	-57.166	-7.89392	-25.8821	-48.3674
New Zealand	High income	35	42073	46.8359	19705.2	[22661 , 23646]	[-24 , -10]	22661	23646.3	-12.2926	-17.5473	-24.1157	-10.3221	-15.3579	-21.6526
Nicaragua	Lower middle income	5	16027	47.4384	7602.95	[9124 , 9504]	[-19 , -13]	9123.54	9503.69	-14.0074	-16.1193	-18.7592	-13.2471	-15.2745	-17.8088
Niger	Low income	1	27290	42.802	11680.7	[14017 , 14601]	[-36 , -27]	14016.8	14600.8	-28.2017	-31.4463	-35.5021	-27.0336	-30.1484	-34.042
Nigeria	Lower middle income	17	253882	56.9488	144583	[173499 , 180728]	[-435 , -330]	173499	180728	-344.457	-384.619	-434.821	-329.999	-368.554	-416.748
North Macedonia	Upper middle income	6	9366	52.922	4956.67	[5948 , 6196]	[-9 , -6]	5948	6195.84	-6.39167	-7.76853	-9.48959	-5.89601	-7.21779	-8.87001
Norway	High income	43	54384	47.3657	25759.3	[29623 , 30911]	[-34 , -16]	29623.3	30911.2	-18.8224	-25.6916	-34.278	-16.2465	-22.8294	-31.0581
Oman	High income	7	8106	46.2877	3752.08	[4315 , 4502]	[-4 , -2]	4314.89	4502.5	-2.00499	-3.00555	-4.25624	-1.62978	-2.58865	-3.78723
Pakistan	Lower middle income	76	329463	53.5552	176445	[211733 , 220556]	[-475 , -347]	211733	220556	-365.111	-414.124	-475.389	-347.467	-394.519	-453.334
Panama	High income	7	14942	46.8995	7007.73	[8059 , 8409]	[-14 , -9]	8058.89	8409.28	-9.81855	-11.6873	-14.0232	-9.11778	-10.9086	-13.1472
Papua New Guinea	Lower middle income	2	24547	52.1456	12800.2	[15360 , 16000]	[-38 , -29]	15360.2	16000.2	-30.0005	-33.5561	-38.0006	-28.7205	-32.1338	-36.4006
Paraguay	Upper middle income	11	21581	52.2113	11267.7	[13521 , 14085]	[-24 , -16]	13521.3	14084.6	-17.1693	-20.2992	-24.2116	-16.0425	-19.0472	-22.8031
Peru	Upper middle income	65	118228	46.3235	54767.4	[65721 , 68459]	[-106 , -66]	65720.9	68459.2	-71.9185	-87.1317	-106.148	-66.4418	-81.0464	-99.3022
Philippines	Lower middle income	80	351294	49.3547	173380	[208056 , 216725]	[-462 , -336]	208056	216725	-353.45	-401.611	-461.813	-336.112	-382.347	-440.14
Poland	High income	172	254474	50.4821	128464	[147734 , 154157]	[-213 , -123]	147734	154157	-136.313	-170.57	-213.392	-123.467	-156.297	-197.334
Portugal	High income	57	77221	47.7522	36874.7	[42406 , 44250]	[-54 , -28]	42405.9	44249.7	-31.4994	-41.3326	-53.6242	-27.8119	-37.2354	-49.0148
Puerto Rico (US)	High income	21	17029	48.9645	8338.17	[9589 , 10006]	[-4 , 2]	9588.9	10005.8	0.988392	-1.23512	-4.01451	1.82221	-0.308657	-2.97224
Qatar	High income	4	3475	46.1853	1604.94	[1846 , 1926]	[-1 , 0]	1845.68	1925.93	0.148144	-0.27984	-0.81482	0.308638	-0.101513	-0.614202
Romania	High income	110	112157	49.2773	55268	[63558 , 66322]	[-56 , -17]	63558.2	66321.6	-22.6431	-37.3812	-55.8039	-17.1163	-31.2403	-48.8954
Russian Federation	High income	569	698808	47.6371	332892	[382826 , 399470]	[-430 , -197]	382826	399470	-229.941	-318.712	-429.676	-196.651	-281.724	-388.064
Rwanda	Low income	2	14621	51.8858	7586.22	[9103 , 9483]	[-22 , -16]	9103.46	9482.77	-16.9656	-19.0728	-21.7069	-16.2069	-18.2299	-20.7587
Saudi Arabia	High income	45	70666	42.8361	30270.6	[34811 , 36325]	[-46 , -25]	34811.2	36324.7	-27.6494	-35.7216	-45.8118	-24.6224	-32.3582	-42.0279
Senegal	Lower middle income	4	25832	51.5113	13306.4	[15968 , 16633]	[-38 , -28]	15967.7	16633	-29.266	-32.9622	-37.5825	-27.9354	-31.4837	-35.9192
Serbia	Upper middle income	39	36681	52.2826	19177.8	[23013 , 23972]	[-21 , -7]	23013.3	23972.2	-8.94448	-14.2716	-20.9306	-7.0267	-12.1408	-18.5334
Singapore	High income	28	46700	46.5635	21745.2	[25007 , 26094]	[-37 , -22]	25006.9	26094.2	-24.1884	-29.9871	-37.2355	-22.0138	-27.5709	-34.5173
Slovak Republic	High income	24	39309	47.8694	18817	[21640 , 22580]	[-32 , -19]	21639.5	22580.4	-21.1608	-26.1787	-32.451	-19.2791	-24.0879	-30.0989
Slovenia	High income	12	17166	47.7297	8193.28	[9422 , 9832]	[-13 , -7]	9422.27	9831.94	-7.66387	-9.84875	-12.5798	-6.84454	-8.93838	-11.5557
South Africa	Upper middle income	102	175227	56.523	99043.5	[118852 , 123804]	[-208 , -136]	118852	123804	-145.609	-173.121	-207.511	-135.704	-162.116	-195.131
Spain	High income	262	348808	48.6061	169542	[194973 , 203450]	[-247 , -128]	194973	203450	-144.901	-190.112	-246.626	-127.946	-171.274	-225.433
Sri Lanka	Lower middle income	29	45616	53.7115	24501	[29401 , 30626]	[-48 , -30]	29401.2	30626.3	-32.2526	-39.0584	-47.5657	-29.8025	-36.3361	-44.5031
Sudan	Low income	6	57395	50.7065	29103	[34924 , 36379]	[-85 , -64]	34923.6	36378.8	-66.7576	-74.8417	-84.9469	-63.8472	-71.6081	-81.3091
Suriname	Upper middle income	3	1922	52.078	1000.94	[1201 , 1251]	[0 , 1]	1201.13	1251.18	0.49765	0.219611	-0.127938	0.597744	0.330827	-0.00282
Sweden	High income	80	80155	47.7362	38262.9	[44002 , 45916]	[-35 , -8]	44002.4	45915.5	-11.831	-22.0345	-34.7888	-8.00474	-17.783	-30.0059
Switzerland	High income	85	67684	49.7939	33702.5	[38758 , 40443]	[-16 , 7]	38757.9	40443	4.11402	-4.87331	-16.1075	7.48427	-1.12859	-11.8947
Syrian Arab Republic	Low income	13	56085	52.1888	29270.1	[35124 , 36588]	[-78 , -57]	35124.1	36587.6	-60.1753	-68.3059	-78.4691	-57.2483	-65.0536	-74.8103
Tajikistan	Lower middle income	2	12910	45.0226	5812.42	[6975 , 7266]	[-16 , -12]	6974.9	7265.52	-12.531	-14.1456	-16.1638	-11.9498	-13.4998	-15.4373
Tanzania	Lower middle income	10	110924	60.3401	66931.6	[80318 , 83665]	[-199 , -151]	80317.9	83664.5	-157.329	-175.921	-199.161	-150.636	-168.484	-190.795
Thailand	Upper middle income	151	274130	46.2452	126772	[152126 , 158465]	[-245 , -153]	152126	158465	-165.93	-201.145	-245.163	-153.253	-187.059	-229.316
Togo	Low income	1	11347	53.3179	6049.98	[7260 , 7562]	[-18 , -14]	7259.98	7562.47	-14.1249	-15.8055	-17.9062	-13.52	-15.1333	-17.1499
Trinidad and Tobago	High income	7	6207	50.0643	3107.49	[3574 , 3729]	[-2 , 0]	3573.61	3728.99	-0.457976	-1.28664	-2.32247	-0.147227	-0.941363	-1.93403
Tunisia	Lower middle income	32	33963	52.9399	17980	[21576 , 22475]	[-24 , -11]	21576	22475	-12.9499	-17.9444	-24.1874	-11.152	-15.9466	-21.9399
Turkiye	Upper middle income	298	402876	51.4284	207192	[248631 , 258991]	[-349 , -199]	248631	258991	-219.981	-277.535	-349.477	-199.262	-254.513	-323.577
Turkmenistan	Upper middle income	7	11660	51.0918	5957.3	[7149 , 7447]	[-12 , -7]	7148.76	7446.62	-7.89325	-9.54806	-11.6166	-7.29752	-8.88613	-10.8719
Uganda	Low income	5	80192	55.4449	44462.4	[53355 , 55578]	[-134 , -102]	53354.9	55578	-106.156	-118.507	-133.945	-101.71	-113.566	-128.387
Ukraine	Upper middle income	76	155951	49.977	77939.6	[93527 , 97424]	[-168 , -111]	93527.5	97424.5	-118.849	-140.499	-167.561	-111.055	-131.839	-157.819
United Arab Emirates	High income	19	15611	48.0362	7498.93	[8624 , 8999]	[-3 , 2]	8623.77	8998.72	1.00257	-0.997147	-3.49679	1.75246	-0.163932	-2.55942
United Kingdom	High income	358	543254	50.3757	273668	[314718 , 328401]	[-463 , -271]	314718	328401	-298.803	-371.781	-463.003	-271.436	-341.373	-428.795
United States of America	High income	3892	2442122	50.169	1.22519e+06	[1408967 , 1470226]	[216 , 1074]	1.40897e+06	1.47023e+06	951.547	624.83	216.434	1074.07	760.962	369.583
Uruguay	High income	22	20016	49.488	9905.51	[11391 , 11887]	[-8 , -1]	11391.3	11886.6	-1.77322	-4.41469	-7.71653	-0.782673	-3.31408	-6.47834
Uzbekistan	Lower middle income	19	60894	50.5113	30758.4	[36910 , 38448]	[-77 , -55]	36910	38448	-57.8959	-66.4399	-77.1199	-54.8201	-63.0223	-73.2751
Venezuela	Upper middle income	54	94309	52.4782	49491.7	[59390 , 61865]	[-101 , -65]	59390	61864.6	-69.7292	-83.4769	-100.661	-64.78	-77.9778	-94.475
Viet Nam	Lower middle income	70	289507	46.3118	134076	[160891 , 167595]	[-349 , -252]	160891	167595	-265.19	-302.433	-348.987	-251.782	-287.536	-332.228
Yemen, Rep.	Low income	1	37437	49.1236	18390.4	[22068 , 22988]	[-56 , -43]	22068.5	22988	-44.976	-50.0844	-56.47	-43.137	-48.0411	-54.1712
Zambia	Lower middle income	3	38083	56.7879	21626.5	[25952 , 27033]	[-65 , -49]	25951.8	27033.2	-51.0663	-57.0737	-64.5829	-48.9037	-54.6707	-61.8796
Zimbabwe	Lower middle income	1	37484	56.5878	21211.4	[25454 , 26514]	[-65 , -50]	25453.7	26514.2	-52.0285	-57.9205	-65.2856	-49.9073	-55.5637	-62.6341
	.

## Sheet: 2050
Country	IncomeGroup	MV therapy	Cancer Cases 2050	RUR_2050	radiotherapy_cases_2050	RT + reRT cases 2050 (sensitivity analysis range)	Machine_deficit_2050 (sensitivity analysis range)	RT + (0.15-0.20) reRT 2050	RT + (0.20-0.25) reRT 2050	Machine_deficit_2050 (500)(max_reirad)	Machine_deficit_2050 (450)(max_reirad)	Machine_deficit_2050 (400)(max_reirad)	Machine_deficit_2050 (500)(min_reirad)	Machine_deficit_2050 (450)(min_reirad)	Machine_deficit_2050 (400)(min_reirad)
Albania	Upper middle income	5	10499	53.58	5625.36	[6750 , 7032]	[-13 , -9]	6750.43	7031.7	-9.0634	-10.626	-12.5792	-8.50086	-10.001	-11.8761
Algeria	Upper middle income	37	130507	51.3668	67037.3	[80445 , 83797]	[-172 , -124]	80444.8	83796.7	-130.593	-149.215	-172.492	-123.89	-141.766	-164.112
Angola	Lower middle income	3	67370	54.5584	36756	[44107 , 45945]	[-112 , -85]	44107.2	45945	-88.89	-99.1	-111.863	-85.2144	-95.016	-107.268
Argentina	Upper middle income	134	212732	50.4082	107234	[128681 , 134043]	[-201 , -123]	128681	134043	-134.086	-163.873	-201.107	-123.363	-151.958	-187.703
Armenia	Upper middle income	5	11970	47.6727	5706.42	[6848 , 7133]	[-13 , -9]	6847.7	7133.02	-9.26605	-10.8512	-12.8326	-8.69541	-10.2171	-12.1193
Australia	High income	224	245229	46.8832	114971	[132217 , 137965]	[-121 , -40]	132217	137965	-51.9309	-82.5898	-120.914	-40.4337	-69.8153	-106.542
Austria	High income	58	59011	48.7225	28751.6	[33064 , 34502]	[-28 , -8]	33064.4	34502	-11.0039	-18.671	-28.2549	-8.12877	-15.4764	-24.661
Azerbaijan	Upper middle income	10	31073	51.0318	15857.1	[19029 , 19821]	[-40 , -28]	19028.5	19821.4	-29.6428	-34.0476	-39.5535	-28.0571	-32.2857	-37.5714
Bahamas	High income	1	1924	50.2749	967.29	[1112 , 1161]	[-2 , -1]	1112.38	1160.75	-1.3215	-1.57944	-1.90187	-1.22477	-1.47196	-1.78096
Bahrain	High income	2	4173	51.7189	2158.23	[2482 , 2590]	[-4 , -3]	2481.96	2589.88	-3.17975	-3.75528	-4.47469	-2.96393	-3.51548	-4.20491
Bangladesh	Lower middle income	37	344887	58.4405	201554	[241864 , 251942]	[-593 , -447]	241864	251942	-466.884	-522.871	-592.855	-446.729	-500.476	-567.661
Barbados	High income	1	1296	49.5316	641.93	[738 , 770]	[-1 , 0]	738.219	770.316	-0.540632	-0.711813	-0.92579	-0.476439	-0.640488	-0.845549
Belarus	Upper middle income	31	53214	49.3394	26255.5	[31507 , 32819]	[-51 , -32]	31506.6	32819.3	-34.6387	-41.9319	-51.0483	-32.0131	-39.0146	-47.7664
Belgium	High income	99	94284	50.9732	48059.6	[55269 , 57672]	[-45 , -12]	55268.5	57671.5	-16.343	-29.1589	-45.1788	-11.5371	-23.819	-39.1713
Bolivia	Lower middle income	16	28456	49.5759	14107.3	[16929 , 17634]	[-28 , -18]	16928.8	17634.2	-19.2683	-23.187	-28.0854	-17.8576	-21.6195	-26.322
Bosnia - Herzegovina	Upper middle income	15	14942	50.3247	7519.52	[9023 , 9399]	[-8 , -3]	9023.42	9399.4	-3.7988	-5.88756	-8.4985	-3.04685	-5.05205	-7.55856
Botswana	Upper middle income	3	4840	60.2397	2915.6	[3499 , 3645]	[-6 , -4]	3498.72	3644.5	-4.289	-5.09889	-6.11125	-3.99744	-4.77493	-5.7468
Brazil	Upper middle income	374	1071114	52.213	559261	[671113 , 699076]	[-1374 , -968]	671113	699076	-1024.15	-1179.5	-1373.69	-968.226	-1117.36	-1303.78
Brunei Darussalam	High income	2	2014	46.6058	938.64	[1079 , 1126]	[-1 , 0]	1079.44	1126.37	-0.252736	-0.50304	-0.81592	-0.158872	-0.398747	-0.69859
Bulgaria	Upper middle income	43	30346	47.9374	14547.1	[17456 , 18184]	[-2 , 8]	17456.5	18183.8	6.6323	2.59144	-2.45962	8.08701	4.20779	-0.64124
Burkina Faso	Low income	2	38097	44.7727	17057.1	[20468 , 21321]	[-51 , -39]	20468.5	21321.3	-40.6427	-45.3807	-51.3033	-38.9369	-43.4855	-49.1712
Cambodia	Lower middle income	3	42989	43.3434	18632.9	[22359 , 23291]	[-55 , -42]	22359.5	23291.1	-43.5822	-48.758	-55.2278	-41.7189	-46.6877	-52.8987
Cameroon	Lower middle income	2	49616	56.9726	28267.5	[33921 , 35334]	[-86 , -66]	33921	35334.4	-68.6688	-76.5209	-86.336	-65.8421	-73.3801	-82.8026
Canada	High income	296	350954	49.814	174824	[201048 , 209789]	[-228 , -106]	201048	209789	-123.578	-170.198	-228.472	-106.095	-150.773	-206.619
Chile	High income	45	109635	44.9285	49257.3	[56646 , 59109]	[-103 , -68]	56645.9	59108.8	-73.2175	-86.3528	-102.772	-68.2918	-80.8798	-96.6148
China	Upper middle income	2932	7208767	49.3313	3.55618e+06	[4267417 , 4445226]	[-8181 , -5603]	4.26742e+06	4.44523e+06	-5958.45	-6946.28	-8181.07	-5602.83	-6551.15	-7736.54
Colombia	Upper middle income	95	220870	48.8824	107967	[129560 , 134958]	[-242 , -164]	129560	134958	-174.917	-204.907	-242.396	-164.12	-192.911	-228.9
Congo, Dem. Rep.	Low income	1	134361	54.3654	73045.9	[87655 , 91307]	[-227 , -174]	87655.1	91307.4	-181.615	-201.905	-227.268	-174.31	-193.789	-218.138
Costa Rica	High income	12	22992	44.2447	10172.7	[11699 , 12207]	[-19 , -11]	11698.7	12207.3	-12.4146	-15.1273	-18.5182	-11.3973	-13.997	-17.2466
Cote D'Ivoire	Lower middle income	4	52184	54.3865	28381.1	[34057 , 35476]	[-85 , -64]	34057.3	35476.3	-66.9527	-74.8363	-84.6908	-64.1146	-71.6829	-81.1432
Croatia	High income	28	29185	47.2403	13787.1	[15855 , 16544]	[-13 , -4]	15855.1	16544.5	-5.08899	-8.76555	-13.3612	-3.71028	-7.23365	-11.6379
Cuba	Upper middle income	20	59736	56.6258	33826	[40591 , 42282]	[-86 , -61]	40591.2	42282.5	-64.5649	-73.961	-85.7062	-61.1823	-70.2026	-81.4779
Cyprus	High income	10	10559	48.8577	5158.88	[5933 , 6191]	[-5 , -2]	5932.71	6190.66	-2.38131	-3.75701	-5.47664	-1.86542	-3.1838	-4.83178
Czechia	High income	67	70375	47.4925	33422.8	[38436 , 40107]	[-33 , -10]	38436.3	40107.4	-13.2148	-22.1276	-33.2685	-9.87253	-18.4139	-29.0907
Denmark	High income	55	55804	47.8793	26718.6	[30726 , 32062]	[-25 , -6]	30726.4	32062.3	-9.12459	-16.2495	-25.1557	-6.45273	-13.2808	-21.8159
Dominican Republic	Upper middle income	21	36993	54.8026	20273.1	[24328 , 25341]	[-42 , -28]	24327.8	25341.4	-29.6829	-35.3143	-42.3536	-27.6555	-33.0617	-39.8194
Ecuador	Upper middle income	35	64256	47.243	30356.4	[36428 , 37946]	[-60 , -38]	36427.7	37945.5	-40.8911	-49.3234	-59.8639	-37.8555	-45.9505	-56.0693
Egypt	Lower middle income	124	318806	43.3709	138269	[165923 , 172836]	[-308 , -208]	165923	172836	-221.673	-260.081	-308.091	-207.846	-244.718	-290.807
El Salvador	Upper middle income	15	15234	48.0289	7316.73	[8780 , 9146]	[-8 , -3]	8780.08	9145.91	-3.29182	-5.32425	-7.86478	-2.56015	-4.51128	-6.95019
Estonia	High income	10	9155	47.6445	4361.85	[5016 , 5234]	[-3 , 0]	5016.13	5234.22	-0.46844	-1.6316	-3.08555	-0.032255	-1.14695	-2.54032
Ethiopia	Low income	3	199468	50.605	100941	[121129 , 126176]	[-312 , -239]	121129	126176	-249.352	-277.391	-312.44	-239.258	-266.175	-299.822
Finland	High income	50	42034	49.2971	20721.6	[23830 , 24866]	[-12 , 2]	23829.8	24865.9	0.268256	-5.25749	-12.1647	2.34041	-2.9551	-9.57448
France	High income	570	530568	49.7396	263903	[303488 , 316683]	[-222 , -37]	303488	316683	-63.3662	-133.74	-221.708	-36.976	-104.418	-188.72
Gabon	Upper middle income	2	4374	53.9362	2359.17	[2831 , 2949]	[-5 , -4]	2831	2948.96	-3.89792	-4.55325	-5.37241	-3.66201	-4.29112	-5.07751
Georgia	Upper middle income	18	13226	50.1516	6633.05	[7960 , 8291]	[-3 , 2]	7959.66	8291.31	1.41737	-0.425139	-2.72828	2.08068	0.311867	-1.89915
Germany	High income	566	639219	49.346	315429	[362743 , 378515]	[-380 , -159]	362743	378515	-191.029	-275.143	-380.286	-159.486	-240.096	-340.858
Ghana	Lower middle income	6	62877	49.9488	31406.3	[37688 , 39258]	[-92 , -69]	37687.6	39257.9	-72.5157	-81.2397	-92.1447	-69.3751	-77.7501	-88.2189
Greece	High income	58	73550	49.7113	36562.7	[42047 , 43875]	[-52 , -26]	42047.1	43875.2	-29.7504	-39.5005	-51.688	-26.0942	-35.438	-47.1177
Guatemala	Upper middle income	8	39873	44.8336	17876.5	[21452 , 22346]	[-48 , -35]	21451.8	22345.6	-36.6912	-41.6569	-47.8641	-34.9036	-39.6707	-45.6295
Guyana	Low income	1	1848	53.5639	989.86	[1188 , 1237]	[-2 , -1]	1187.83	1237.33	-1.47465	-1.74961	-2.09331	-1.37566	-1.63963	-1.96958
Honduras	Lower middle income	8	24271	49.3789	11984.8	[14382 , 14981]	[-29 , -21]	14381.7	14980.9	-21.9619	-25.291	-29.4523	-20.7634	-23.9593	-27.9542
Hungary	High income	52	70722	50.0346	35385.5	[40693 , 42463]	[-54 , -29]	40693.3	42462.6	-32.9252	-42.3613	-54.1564	-29.3866	-38.4296	-49.7333
Iceland	High income	2	2760	48.9935	1352.22	[1555 , 1623]	[-2 , -1]	1555.05	1622.66	-1.24533	-1.60592	-2.05666	-1.11011	-1.45567	-1.88763
India	Lower middle income	806	2667238	56.3772	1.50371e+06	[1804458 , 1879643]	[-3893 , -2803]	1.80446e+06	1.87964e+06	-2953.29	-3370.99	-3893.11	-2802.92	-3203.91	-3705.14
Indonesia	Upper middle income	86	666353	51.355	342205	[410646 , 427757]	[-983 , -735]	410646	427757	-769.513	-864.57	-983.391	-735.293	-826.547	-940.616
Iran, Islamic Rep.	Upper middle income	123	312091	45.3916	141663	[169996 , 177079]	[-320 , -217]	169996	177079	-231.158	-270.509	-319.697	-216.992	-254.768	-301.989
Iraq	Upper middle income	54	101580	51.5127	52326.6	[62792 , 65408]	[-110 , -72]	62791.9	65408.2	-76.8165	-91.3516	-109.521	-71.5838	-85.5375	-102.98
Ireland	High income	42	44998	49.558	22300.1	[25645 , 26760]	[-25 , -9]	25645.1	26760.2	-11.5203	-17.467	-24.9004	-9.2903	-14.9892	-22.1129
Israel	High income	37	53361	48.7136	25994.1	[29893 , 31193]	[-41 , -23]	29893.2	31192.9	-25.3858	-32.3175	-40.9822	-22.7864	-29.4293	-37.733
Italy	High income	542	485647	47.8846	232550	[267433 , 279060]	[-156 , 7]	267433	279060	-16.1204	-78.1338	-155.65	7.13463	-52.2949	-126.582
Jamaica	Upper middle income	5	10645	55.1047	5865.89	[7039 , 7332]	[-13 , -9]	7039.07	7332.36	-9.66473	-11.2941	-13.3309	-9.07814	-10.6424	-12.5977
Japan	High income	1069	1044040	46.2088	482438	[554804 , 578925]	[-378 , -41]	554804	578925	-88.8509	-217.501	-378.314	-40.6071	-163.897	-318.009
Jordan	Lower middle income	20	31000	51.112	15844.7	[19014 , 19806]	[-30 , -18]	19013.7	19805.9	-19.6118	-24.0131	-29.5147	-18.0273	-22.2526	-27.5342
Kazakhstan	Upper middle income	53	52621	50.5789	26615.1	[31938 , 33269]	[-30 , -11]	31938.1	33268.9	-13.5378	-20.9309	-30.1722	-10.8763	-17.9736	-26.8453
Kenya	Lower middle income	17	114734	56.2247	64508.8	[77411 , 80636]	[-185 , -138]	77410.6	80636	-144.272	-162.191	-184.59	-137.821	-155.023	-176.526
Korea, Dem. People's Rep.	Low income	3	97651	48.4612	47322.9	[56787 , 59154]	[-145 , -111]	56787.4	59153.6	-115.307	-128.452	-144.884	-110.575	-123.194	-138.969
Korea, Rep.	High income	191	353974	43.3048	153288	[176281 , 183945]	[-269 , -162]	176281	183945	-176.89	-217.767	-268.863	-161.561	-200.735	-249.702
Kuwait	High income	5	18972	46.8417	8886.81	[10220 , 10664]	[-22 , -15]	10219.8	10664.2	-16.3283	-18.6982	-21.6604	-15.4397	-17.7107	-20.5496
Kyrgyz Republic	Lower middle income	1	13740	48.1715	6618.76	[7943 , 8273]	[-20 , -15]	7942.51	8273.45	-15.5469	-17.3854	-19.6836	-14.885	-16.65	-18.8563
Lao People's Democratic Republic	Lower middle income	1	19633	43.3912	8519	[10223 , 10649]	[-26 , -19]	10222.8	10648.8	-20.2975	-22.6639	-25.6219	-19.4456	-21.7173	-24.557
Latvia	High income	15	10689	47.8434	5113.98	[5881 , 6137]	[0 , 3]	5881.08	6136.78	2.72645	1.36272	-0.34194	3.23785	1.93094	0.297308
Lebanon	Lower middle income	21	15297	52.7792	8073.63	[9688 , 10092]	[-4 , 2]	9688.36	10092	0.815925	-1.42675	-4.23009	1.62329	-0.52968	-3.22089
Libya	Upper middle income	9	19427	49.1749	9553.21	[11464 , 11942]	[-21 , -14]	11463.9	11941.5	-14.883	-17.5367	-20.8538	-13.9277	-16.4752	-19.6596
Lithuania	High income	16	16196	48.4568	7848.07	[9025 , 9418]	[-8 , -2]	9025.28	9417.68	-2.83537	-4.92819	-7.54421	-2.05056	-4.05618	-6.5632
Luxembourg	High income	4	5694	51.7989	2949.43	[3392 , 3539]	[-5 , -3]	3391.84	3539.32	-3.07863	-3.86515	-4.84829	-2.78369	-3.53743	-4.47961
Madagascar	Low income	3	53985	57.1544	30854.8	[37026 , 38569]	[-93 , -71]	37025.8	38568.5	-74.137	-82.7078	-93.4213	-71.0515	-79.2795	-89.5644
Malawi	Low income	2	49871	59.1004	29474	[35369 , 36842]	[-90 , -69]	35368.8	36842.4	-71.6849	-79.8721	-90.1061	-68.7375	-76.5972	-86.4219
Malaysia	Upper middle income	71	108543	50.1812	54468.2	[65362 , 68085]	[-99 , -60]	65361.9	68085.3	-65.1706	-80.3006	-99.2132	-59.7238	-74.2486	-92.4047
Mali	Low income	2	41028	51.1313	20978.2	[25174 , 26223]	[-64 , -48]	25173.8	26222.7	-50.4454	-56.2727	-63.5568	-48.3476	-53.9418	-60.9345
Malta	High income	3	4438	47.3197	2100.05	[2415 , 2520]	[-3 , -2]	2415.06	2520.06	-2.04012	-2.60013	-3.30015	-1.83012	-2.36679	-3.03764
Mauritania	Lower middle income	4	7578	52.0604	3945.14	[4734 , 4931]	[-8 , -5]	4734.17	4931.43	-5.86285	-6.95872	-8.32856	-5.46834	-6.52037	-7.83542
Mauritius	Upper middle income	5	3950	51.8841	2049.42	[2459 , 2562]	[-1 , 0]	2459.3	2561.78	-0.12355	-0.692833	-1.40444	0.081392	-0.46512	-1.14826
Mexico	Upper middle income	207	371490	47.8786	177864	[213437 , 222330]	[-349 , -220]	213437	222330	-237.66	-287.067	-348.825	-219.874	-267.304	-326.592
Moldova	Upper middle income	4	11771	49.7393	5854.81	[7026 , 7319]	[-14 , -10]	7025.77	7318.51	-10.637	-12.2634	-14.2963	-10.0515	-11.6128	-13.5644
Mongolia	Upper middle income	6	16727	30.4654	5095.94	[6115 , 6370]	[-10 , -6]	6115.13	6369.92	-6.73985	-8.15539	-9.92481	-6.23026	-7.58917	-9.28782
Montenegro	Upper middle income	3	3092	54.3668	1681.02	[2017 , 2101]	[-2 , -1]	2017.22	2101.28	-1.20255	-1.6695	-2.25319	-1.03445	-1.48272	-2.04306
Morocco	Lower middle income	49	109961	55.4029	60921.5	[73106 , 76152]	[-141 , -97]	73105.8	76151.9	-103.304	-120.226	-141.38	-97.2117	-113.457	-133.765
Mozambique	Low income	1	63447	53.9065	34202.1	[41042 , 42753]	[-106 , -81]	41042.5	42752.6	-84.5051	-94.0057	-105.881	-81.0849	-90.2055	-101.606
Myanmar	Lower middle income	22	124001	50.7667	62951.2	[75541 , 78689]	[-175 , -129]	75541.5	78689	-135.378	-152.864	-174.723	-129.083	-145.87	-166.854
Namibia	Upper middle income	2	6645	55.4436	3684.23	[4421 , 4605]	[-10 , -7]	4421.08	4605.29	-7.21058	-8.23397	-9.51322	-6.84215	-7.82461	-9.05269
Nepal	Lower middle income	12	41803	49.5977	20733.3	[24880 , 25917]	[-53 , -38]	24880	25916.7	-39.8333	-45.5926	-52.7917	-37.76	-43.2889	-50.2
Netherlands	High income	154	143982	49.1286	70736.4	[81347 , 84884]	[-58 , -9]	81346.8	84883.6	-15.7673	-34.6303	-58.2091	-8.69365	-26.7707	-49.3671
New Zealand	High income	35	44318	46.7348	20711.9	[23819 , 24854]	[-27 , -13]	23818.7	24854.3	-14.7086	-20.2318	-27.1357	-12.6374	-17.9304	-24.5467
Nicaragua	Lower middle income	5	18460	47.3658	8743.73	[10492 , 10930]	[-22 , -16]	10492.5	10929.7	-16.8593	-19.2881	-22.3242	-15.985	-18.3166	-21.2312
Niger	Low income	1	33068	42.8558	14171.6	[17006 , 17714]	[-43 , -33]	17005.9	17714.5	-34.4289	-38.3655	-43.2862	-33.0118	-36.7909	-41.5147
Nigeria	Lower middle income	17	293988	57.0205	167634	[201160 , 209542]	[-507 , -385]	201160	209542	-402.084	-448.649	-506.855	-385.321	-430.023	-485.901
North Macedonia	Upper middle income	6	9642	52.774	5088.47	[6106 , 6361]	[-10 , -6]	6106.16	6360.59	-6.72118	-8.13464	-9.90147	-6.21233	-7.56925	-9.26541
Norway	High income	43	57309	47.2923	27102.7	[31168 , 32523]	[-38 , -19]	31168.1	32523.3	-22.0466	-29.2739	-38.3082	-19.3363	-26.2625	-34.9203
Oman	High income	7	9578	46.1322	4418.54	[5081 , 5302]	[-6 , -3]	5081.32	5302.25	-3.6045	-4.78277	-6.25562	-3.16264	-4.29182	-5.7033
Pakistan	Lower middle income	76	374845	53.6703	201180	[241417 , 251476]	[-553 , -407]	241417	251476	-426.951	-482.835	-552.689	-406.833	-460.481	-527.541
Panama	High income	7	16582	46.8676	7771.58	[8937 , 9326]	[-16 , -11]	8937.32	9325.9	-11.6518	-13.7242	-16.3147	-10.8746	-12.8607	-15.3433
Papua New Guinea	Lower middle income	2	27665	52.086	14409.6	[17291 , 18012]	[-43 , -33]	17291.5	18012	-34.0239	-38.0266	-43.0299	-32.583	-36.4255	-41.2287
Paraguay	Upper middle income	11	24091	52.1727	12568.9	[15083 , 15711]	[-28 , -19]	15082.7	15711.1	-20.4223	-23.9137	-28.2779	-19.1654	-22.5171	-26.7068
Peru	Upper middle income	65	132160	46.2033	61062.3	[73275 , 76328]	[-126 , -82]	73274.7	76327.9	-87.6557	-104.617	-125.82	-81.5495	-97.8327	-118.187
Philippines	Lower middle income	80	391791	49.384	193482	[232179 , 241853]	[-525 , -384]	232179	241853	-403.705	-457.45	-524.632	-384.357	-435.952	-500.446
Poland	High income	172	260545	50.3889	131286	[150979 , 157543]	[-222 , -130]	150979	157543	-143.086	-178.095	-221.857	-129.957	-163.508	-205.447
Portugal	High income	57	77276	47.5896	36775.3	[42292 , 44130]	[-53 , -28]	42291.6	44130.4	-31.2608	-41.0676	-53.326	-27.5833	-36.9814	-48.7291
Puerto Rico (US)	High income	21	16846	48.9161	8240.41	[9476 , 9888]	[-4 , 2]	9476.47	9888.49	1.22302	-0.974427	-3.72123	2.04706	-0.0588256	-2.69118
Qatar	High income	4	4064	46.1233	1874.45	[2156 , 2249]	[-2 , 0]	2155.62	2249.34	-0.49868	-0.998533	-1.62335	-0.311235	-0.790261	-1.38904
Romania	High income	110	112880	49.0938	55417.1	[63730 , 66501]	[-56 , -17]	63729.7	66500.5	-23.001	-37.7789	-56.2513	-17.4593	-31.6215	-49.3241
Russian Federation	High income	569	709281	47.6144	337720	[388378 , 405264]	[-444 , -208]	388378	405264	-241.528	-331.587	-444.161	-207.756	-294.063	-401.946
Rwanda	Low income	2	17172	52.0196	8932.81	[10719 , 11166]	[-26 , -19]	10719.4	11166	-20.332	-22.8134	-25.915	-19.4387	-21.8208	-24.7984
Saudi Arabia	High income	45	80525	42.8378	34495.1	[39669 , 41394]	[-58 , -34]	39669.4	41394.1	-37.7882	-46.9869	-58.4853	-34.3387	-43.1541	-54.1734
Senegal	Lower middle income	4	30724	51.5151	15827.5	[18993 , 19784]	[-45 , -34]	18993	19784.4	-35.5688	-39.9653	-45.461	-33.986	-38.2067	-43.4825
Serbia	Upper middle income	39	36251	52.1223	18894.8	[22674 , 23619]	[-20 , -6]	22673.8	23618.6	-8.23712	-13.4857	-20.0464	-6.34764	-11.3863	-17.6845
Singapore	High income	28	48725	46.4015	22609.1	[26000 , 27131]	[-40 , -24]	26000.5	27130.9	-26.2619	-32.291	-39.8273	-24.001	-29.7788	-37.0012
Slovak Republic	High income	24	40646	47.7591	19412.2	[22324 , 23295]	[-34 , -21]	22324	23294.6	-22.5892	-27.7658	-34.2365	-20.648	-25.6089	-31.81
Slovenia	High income	12	17334	47.5222	8237.49	[9473 , 9885]	[-13 , -7]	9473.11	9884.99	-7.76998	-9.96664	-12.7125	-6.94623	-9.05136	-11.6828
South Africa	Upper middle income	102	192956	56.5612	109138	[130966 , 136423]	[-239 , -160]	130966	136423	-170.846	-201.162	-239.057	-159.932	-189.035	-225.415
Spain	High income	262	351249	48.3401	169794	[195263 , 203753]	[-247 , -129]	195263	203753	-145.506	-190.784	-247.382	-128.526	-171.918	-226.158
Sri Lanka	Lower middle income	29	47619	53.84	25638.1	[30766 , 32048]	[-51 , -33]	30765.7	32047.6	-35.0952	-42.2169	-51.119	-32.5314	-39.3682	-47.9143
Sudan	Low income	6	67017	50.6865	33968.6	[40762 , 42461]	[-100 , -76]	40762.3	42460.7	-78.9214	-88.3571	-100.152	-75.5245	-84.5828	-95.9057
Suriname	Upper middle income	3	2072	52.126	1080.05	[1296 , 1350]	[0 , 0]	1296.06	1350.06	0.299875	-0.000138889	-0.375156	0.40788	0.119867	-0.24015
Sweden	High income	80	83906	47.7135	40034.5	[46040 , 48041]	[-40 , -12]	46039.6	48041.4	-16.0827	-26.7586	-40.1034	-12.0793	-22.3103	-35.0991
Switzerland	High income	85	70556	49.7077	35071.8	[40333 , 42086]	[-20 , 4]	40332.5	42086.1	0.8278	-8.52467	-20.2152	4.33498	-4.62781	-15.8313
Syrian Arab Republic	Low income	13	65305	52.2611	34129.1	[40955 , 42661]	[-94 , -69]	40954.9	42661.4	-72.3228	-81.8031	-93.6535	-68.9099	-78.011	-89.3874
Tajikistan	Lower middle income	2	14688	44.8128	6582.1	[7899 , 8228]	[-19 , -14]	7898.52	8227.62	-14.4552	-16.2836	-18.5691	-13.797	-15.5523	-17.7463
Tanzania	Lower middle income	10	133212	60.5295	80632.6	[96759 , 100791]	[-242 , -184]	96759.1	100791	-191.581	-213.979	-241.977	-183.518	-205.02	-231.898
Thailand	Upper middle income	151	279925	46.1796	129268	[155122 , 161585]	[-253 , -159]	155122	161585	-172.17	-208.078	-252.963	-159.243	-193.715	-236.804
Togo	Low income	1	13058	53.3475	6966.12	[8359 , 8708]	[-21 , -16]	8359.34	8707.65	-16.4153	-18.3503	-20.7691	-15.7187	-17.5763	-19.8984
Trinidad and Tobago	High income	7	6476	49.939	3234.05	[3719 , 3881]	[-3 , 0]	3719.16	3880.86	-0.76172	-1.62413	-2.70215	-0.438315	-1.26479	-2.29789
Tunisia	Lower middle income	32	36556	52.8205	19309	[23171 , 24136]	[-28 , -14]	23170.9	24136.3	-16.2726	-21.6362	-28.3408	-14.3417	-19.4908	-25.9271
Turkiye	Upper middle income	298	439855	51.5221	226622	[271947 , 283278]	[-410 , -246]	271947	283278	-268.556	-331.507	-410.195	-245.894	-306.326	-381.867
Turkmenistan	Upper middle income	7	12726	51.0291	6493.96	[7793 , 8117]	[-13 , -9]	7792.75	8117.45	-9.2349	-11.0388	-13.2936	-8.5855	-10.3172	-12.4819
Uganda	Low income	5	96529	55.7109	53777.2	[64533 , 67221]	[-163 , -124]	64532.6	67221.5	-129.443	-144.381	-163.054	-124.065	-138.406	-156.332
Ukraine	Upper middle income	76	153167	49.9108	76446.9	[91736 , 95559]	[-163 , -107]	91736.3	95558.6	-115.117	-136.352	-162.897	-107.473	-127.858	-153.341
United Arab Emirates	High income	19	19189	47.6923	9151.67	[10524 , 10982]	[-8 , -2]	10524.4	10982	-2.96401	-5.40445	-8.45501	-2.04884	-4.3876	-7.31105
United Kingdom	High income	358	562683	50.2702	282862	[325291 , 339434]	[-491 , -293]	325291	339434	-320.868	-396.298	-490.585	-292.582	-364.869	-455.227
United States of America	High income	3892	2525615	50.144	1.26644e+06	[1456411 , 1519733]	[93 , 979]	1.45641e+06	1.51973e+06	852.534	514.816	92.6675	979.178	655.532	250.973
Uruguay	High income	22	21016	49.4085	10383.7	[11941 , 12460]	[-9 , -2]	11941.3	12460.4	-2.92088	-5.68987	-9.1511	-1.88251	-4.53612	-7.85314
Uzbekistan	Lower middle income	19	66684	50.4624	33650.4	[40380 , 42063]	[-86 , -62]	40380.4	42063	-65.1259	-74.4733	-86.1574	-61.7609	-70.7343	-81.9511
Venezuela	Upper middle income	54	101801	52.4688	53413.7	[64096 , 66767]	[-113 , -74]	64096.5	66767.2	-79.5343	-94.3715	-112.918	-74.193	-88.4366	-106.241
Viet Nam	Lower middle income	70	307213	46.1946	141916	[170299 , 177395]	[-373 , -271]	170299	177395	-284.79	-324.211	-373.487	-270.598	-308.442	-355.747
Yemen, Rep.	Low income	1	43398	48.9965	21263.5	[25516 , 26579]	[-65 , -50]	25516.2	26579.4	-52.1587	-58.0653	-65.4484	-50.0324	-55.7027	-62.7905
Zambia	Lower middle income	3	45507	57.1263	25996.5	[31196 , 32496]	[-78 , -59]	31195.8	32495.6	-61.9912	-69.2124	-78.239	-59.3916	-66.3239	-74.9894
Zimbabwe	Lower middle income	1	44066	56.5227	24907.3	[29889 , 31134]	[-77 , -59]	29888.8	31134.1	-61.2683	-68.187	-76.8353	-58.7775	-65.4195	-73.7219
	.

## Sheet: Brachytherapy adjustment
Country	RT + reRT cases 2022	RT + reRT cases 2045	Last Update on Machine	Proton or Light Ion Therapy	Brachy Therapy	MV therapy	Under 5 year	5-10 years	10-15 years	15-20 years	20-30 years	30-40 years	40-50 years	over 50 years	age N/A	Percentage of MV machine under 5 year	Percentage of MV machine under 10 year	Patient_coverage_2022	Patient_coverage_2022 (Adjusted for brachytherapy)	Machine_deficit_2022	Machine_deficit_2022 (Adjusted for brachytherapy)	Machine_deficit_2045	Machine_deficit_2045 (Adjusted for brachytherapy)
Albania	4980.14	6625.46	2025	0	0	5	0	2	3	0	0	0	0	0	0	0	40	45.1794	45.1794	-6.06699	-6.06699	-9.72325	-9.72325
Algeria	39831.8	72974.6	2023	0	9	37	0	9	11	2	1	0	0	0	14	0	24.3243	41.8008	44.8403	-51.5151	-45.5151	-125.166	-119.166
Angola	15454	37443.1	2023	0	1	3	0	0	3	0	0	0	0	0	0	0	0	8.73558	8.90851	-31.3423	-30.6757	-80.2069	-79.5402
Argentina	78737	118834	2025	0	47	134	0	17	15	22	30	10	5	3	32	0	12.6866	76.5841	93.2903	-40.971	-9.63768	-130.075	-98.7419
Armenia	5496.01	6543.31	2025	0	3	5	3	0	1	1	0	0	0	0	0	60	60	40.9388	48.9555	-7.21336	-5.21336	-9.54069	-7.54069
Australia	82224.9	124172	2021	0	10	224	0	20	33	25	0	0	0	0	146	0	8.92857	122.591	127.233	41.2781	47.9448	-51.9374	-45.2707
Austria	25938.7	32558.8	2021	1	20	58	1	17	15	15	7	0	0	0	0	1.81818	32.7273	100.622	130.901	0.358448	13.6918	-14.353	-1.01963
Azerbaijan	11079.6	17967.8	2023	0	1	10	0	2	4	3	1	0	0	0	0	0	20	40.6152	41.7456	-14.6213	-13.9546	-29.9284	-29.2617
Bahamas	558.739	1037.67	2025	0	1	1	0	0	0	0	1	0	0	0	0	0	0	80.5385	173.92	-0.241642	0.425024	-1.30593	-0.639262
Bahrain	819.478	2102.61	2018	0	0	2	0	2	0	0	0	0	0	0	0	0	100	109.826	109.826	0.178937	0.178937	-2.67248	-2.67248
Bangladesh	116778	218847	2025	0	10	37	2	12	5	8	9	1	0	0	0	5.40541	37.8378	14.2578	14.6337	-222.508	-215.841	-449.326	-442.659
Barbados	633.259	735.505	2023	0	1	1	0	0	1	0	0	0	0	0	0	0	0	71.061	135.03	-0.407242	0.259424	-0.634457	0.03221
Belarus	26825.4	31091.2	2024	0	17	31	4	7	9	4	4	3	0	0	0	12.9032	35.4839	52.003	64.2106	-28.612	-17.2786	-38.0916	-26.7582
Belgium	43044.5	54208.7	2023	1	29	99	1	29	33	24	6	0	0	0	6	1.0101	30.303	103.498	129.715	3.34556	22.6789	-21.4639	-2.13052
Bolivia	9926.11	15169.9	2025	0	9	16	4	0	2	1	2	0	1	0	6	25	25	72.536	99.6386	-6.05803	-0.0580267	-17.7108	-11.7108
Bosnia - Herzegovina	8419.54	9054.92	2025	0	3	15	6	1	5	3	0	0	0	0	0	40	46.6667	80.1707	89.7662	-3.71008	-1.71008	-5.12205	-3.12205
Botswana	1581.68	3125.78	2025	0	2	3	2	1	0	0	0	0	0	0	0	66.6667	100	85.3521	137.519	-0.514853	0.81848	-3.94619	-2.61285
Brazil	369969	619835	2023	0	133	374	0	13	22	45	102	34	22	4	132	0	3.47594	45.4903	50.9894	-448.153	-359.486	-1003.41	-914.745
Brunei Darussalam	494.776	991.956	2025	0	1	2	0	2	0	0	0	0	0	0	0	0	100	181.9	462.069	0.900498	1.56716	-0.204346	0.462321
Bulgaria	18379	17882	2025	0	11	43	9	17	10	4	1	1	0	0	2	20.4545	59.0909	105.283	128.324	2.15776	9.49109	3.26219	10.5955
Burkina Faso	7506.02	17289.2	2024	0	0	2	2	0	0	0	0	0	0	0	0	100	100	11.9904	11.9904	-14.6801	-14.6801	-36.4205	-36.4205
Cambodia	10297.4	20619.9	2024	0	1	3	1	2	0	0	0	0	0	0	0	33.3333	100	13.1102	13.5036	-19.883	-19.2163	-42.8221	-42.1554
Cameroon	13048.5	28890.7	2023	0	0	2	0	0	1	0	0	0	0	0	1	0	0	6.89734	6.89734	-26.9967	-26.9967	-62.2016	-62.2016
Canada	133614	192947	2025	0	52	296	7	78	126	61	10	3	0	0	11	2.36486	28.7162	99.6899	112.868	-0.920826	33.7458	-132.77	-98.1035
Chile	29613.1	52279.7	2025	0	8	45	15	13	9	6	2	0	0	0	0	33.3333	62.2222	68.3819	74.4127	-20.8069	-15.4736	-71.1771	-65.8437
China	2.73557e+06	4.12269e+06	2025	15	255	2932	19	706	749	415	494	106	15	0	428	0.648022	24.7271	48.2312	49.6188	-3147.05	-2977.05	-6229.54	-6059.54
Colombia	67134.3	118748	2025	0	30	95	4	13	20	21	22	6	1	0	8	4.21053	17.8947	63.6784	73.5367	-54.1872	-34.1872	-168.884	-148.884
Congo, Dem. Rep.	33732.9	73665	2021	0	0	1	0	1	0	0	0	0	0	0	0	0	100	1.33401	1.33401	-73.962	-73.962	-162.7	-162.7
Costa Rica	5990.28	10701.8	2025	0	1	12	3	4	4	1	0	0	0	0	0	25	58.3333	90.146	94.8987	-1.31174	-0.645069	-11.7819	-11.1152
Cote D'Ivoire	13599.5	29178.5	2025	0	0	4	0	4	0	0	0	0	0	0	0	0	100	13.2358	13.2358	-26.2211	-26.2211	-60.841	-60.841
Croatia	15091	15960.9	2025	0	4	28	9	2	11	3	2	0	0	0	1	32.1429	39.2857	83.4934	90.7061	-5.53558	-2.86892	-7.46873	-4.80207
Cuba	31404.2	40151.9	2024	0	6	20	0	2	5	3	9	0	0	0	1	0	10	28.6586	30.4011	-49.787	-45.787	-69.2265	-65.2265
Cyprus	3325.4	5483.67	2025	0	2	10	1	4	2	13	0	0	0	0	0	5	25	135.322	165.114	2.61023	3.94356	-2.18594	-0.852603
Czechia	33761.2	37881.1	2021	1	16	67	0	27	13	21	6	0	0	0	0	0	40.2985	89.3037	104.105	-8.02485	2.64182	-17.1803	-6.51361
Denmark	24411.6	29943.9	2020	1	8	55	6	22	13	14	0	0	0	0	0	10.9091	50.9091	101.386	112.441	0.751944	6.08528	-11.542	-6.20863
Dominican Republic	13145.2	22279	2025	0	6	21	0	5	12	3	0	0	0	0	1	0	23.8095	71.8895	83.2953	-8.21149	-4.21149	-28.5089	-24.5089
Ecuador	16743.4	32258.8	2025	0	5	35	10	7	11	1	5	0	0	0	1	28.5714	48.5714	94.0668	103.323	-2.2076	1.12573	-36.6862	-33.3529
Egypt	77917.1	147675	2024	0	23	124	2	33	29	23	17	7	7	1	1	1.66667	29.1667	71.6146	78.5726	-49.1491	-33.8158	-204.166	-188.833
El Salvador	5592.28	8032.54	2025	0	2	15	3	6	4	0	1	1	0	0	0	20	60	120.702	135.209	2.57272	3.90605	-2.85008	-1.51675
Estonia	4329.64	4963.35	2025	0	3	10	5	3	1	1	0	0	0	0	0	50	80	103.935	131.209	0.378589	2.37859	-1.02968	0.970324
Ethiopia	46591.4	103562	2022	0	1	3	1	1	0	1	0	0	0	0	0	33.3333	66.6667	2.89753	2.91631	-100.536	-99.8697	-227.138	-226.471
Finland	20231	23535.8	2020	0	7	50	7	21	15	6	1	0	0	0	0	14	56	111.215	124.097	5.04216	9.70882	-2.30169	2.36497
France	252506	300100	2023	4	92	570	68	212	160	114	12	0	0	0	4	11.9298	49.1228	101.582	114.048	8.87564	70.209	-96.8878	-35.5545
Gabon	1172.24	2506.03	2018	0	0	2	0	0	1	0	0	0	0	0	0	0	0	76.7758	76.7758	-0.604987	-0.604987	-3.56896	-3.56896
Georgia	7991	7882.26	2025	0	3	18	0	10	3	1	0	0	0	0	4	0	55.5556	101.364	114.229	0.242213	2.24221	0.483867	2.48387
Germany	304776	362495	2023	7	228	566	0	8	39	44	100	29	3	1	342	0	1.41343	83.5695	107.752	-111.281	40.7195	-239.545	-87.5446
Ghana	15978.6	33228.3	2025	0	3	6	0	2	3	0	1	0	0	0	0	0	33.3333	16.8976	17.9062	-29.5079	-27.5079	-67.8406	-65.8406
Greece	36450.8	41996.9	2023	0	17	58	6	26	9	7	9	1	0	0	0	10.3448	55.1724	71.6034	83.2515	-23.0017	-11.6684	-35.3264	-23.9931
Guatemala	9305.83	18317.6	2025	0	3	8	4	1	3	0	0	0	0	0	0	50	62.5	38.6854	42.8274	-12.6796	-10.6796	-32.7057	-30.7057
Guyana	785.592	1118.92	2024	0	1	1	0	0	1	0	0	0	0	0	0	0	0	57.2816	92.6704	-0.74576	-0.0790933	-1.48648	-0.819813
Honduras	6205.66	12480.7	2024	0	2	8	1	0	3	1	3	0	0	0	0	12.5	12.5	58.0116	64.2209	-5.79035	-4.45701	-19.7349	-18.4016
Hungary	36196.4	40387.5	2025	0	14	52	12	20	8	5	5	2	0	0	0	23.0769	61.5385	64.6474	73.1333	-28.4364	-19.1031	-37.75	-28.4167
Iceland	950.797	1470.34	2018	0	1	2	0	1	1	0	0	0	0	0	0	0	50	94.6574	138.292	-0.112882	0.553784	-1.26743	-0.600764
India	944597	1.64808e+06	2025	1	281	806	36	113	92	82	136	96	29	15	0	6.01002	24.8748	38.3973	42.1599	-1293.1	-1105.77	-2856.39	-2669.06
Indonesia	248473	386108	2025	0	15	86	16	48	11	6	1	0	0	0	4	18.6047	74.4186	15.5752	15.8624	-466.161	-456.161	-772.019	-762.019
Iran, Islamic Rep.	73894.2	152893	2023	0	16	123	0	31	56	11	0	1	3	1	20	0	25.2033	74.9044	80.1081	-41.2093	-30.5426	-216.763	-206.096
Iraq	22537	53942.2	2025	0	5	54	8	5	10	2	1	0	0	0	28	14.8148	24.0741	107.823	115.511	3.91776	7.25109	-65.8715	-62.5382
Ireland	15619.5	24277.7	2017	0	14	42	0	9	10	15	7	0	0	0	0	0	21.9512	121.003	165.507	7.29004	16.6234	-11.9505	-2.61718
Israel	17079.8	27379	2025	0	13	37	5	17	10	5	0	0	0	0	0	13.5135	59.4595	97.4834	126.329	-0.955162	7.7115	-23.8422	-15.1755
Italy	227272	268434	2025	3	61	542	67	58	153	136	11	4	0	0	13	15.1584	28.2805	107.316	116.714	36.9514	77.6181	-54.5198	-13.8531
Jamaica	4961.06	6631.67	2025	0	2	5	0	2	0	0	2	1	0	0	0	0	40	45.3532	51.5929	-6.02459	-4.69125	-9.73704	-8.40371
Japan	533151	557322	2024	24	227	1069	5	59	117	220	300	67	3	2	0	0.646831	8.27943	90.2277	103.44	-115.78	35.5532	-169.493	-18.1601
Jordan	7393.66	16669.4	2024	0	1	20	3	5	3	8	1	0	0	0	0	15	40	121.726	126.874	3.56965	4.23632	-17.0431	-16.3764
Kazakhstan	20870.9	30013.5	2025	0	19	53	5	11	9	12	8	5	0	0	3	9.43396	30.1887	114.274	157.208	6.62013	19.2868	-13.6966	-1.02995
Kenya	29573.7	66175.5	2025	0	6	17	2	4	9	0	0	0	0	0	2	11.7647	35.2941	25.8675	27.544	-48.7194	-44.7194	-130.057	-126.057
Korea, Dem. People's Rep.	35705.5	55604.5	2016	0	0	3	0	0	0	0	1	1	0	1	0	0	0	3.78093	3.78093	-76.3455	-76.3455	-120.566	-120.566
Korea, Rep.	115221	173871	2023	2	38	191	4	27	38	45	33	14	4	1	0	2.40964	18.6747	74.5958	82.7867	-65.0467	-39.7133	-195.379	-170.046
Kuwait	2438.25	8969.94	2021	0	1	5	0	1	1	2	0	0	0	0	1	0	20	92.2792	105.226	-0.41834	0.248327	-14.9332	-14.2665
Kyrgyz Republic	4097.05	7053.65	2025	0	1	1	0	1	0	0	0	0	0	0	0	0	100	10.9835	11.8513	-8.10456	-7.43789	-14.6748	-14.0081
Lao People's Democratic Republic	4710.96	9107.44	2022	0	0	1	0	1	0	0	0	0	0	0	0	0	100	9.55219	9.55219	-9.4688	-9.4688	-19.2387	-19.2387
Latvia	6136.35	6031.35	2023	0	1	15	5	6	0	4	0	0	0	0	0	33.3333	73.3333	110	115.654	1.36366	2.03032	1.59701	2.26367
Lebanon	7946.71	9391.45	2025	0	3	21	2	7	8	1	2	1	0	0	0	9.52381	42.8571	118.917	134.105	3.34064	5.34064	0.130107	2.13011
Libya	4895.16	10081.2	2023	0	0	9	3	3	1	1	0	1	0	0	0	33.3333	66.6667	82.7348	82.7348	-1.87813	-1.87813	-13.4026	-13.4026
Lithuania	9097.94	9258.2	2024	0	8	16	3	5	5	2	0	0	0	0	1	18.75	50	79.1388	107.496	-4.21764	1.11569	-4.57378	0.759552
Luxembourg	1787.63	3105.9	2017	0	2	4	0	0	4	0	0	0	0	0	0	0	0	100.692	151.562	0.0274911	1.36082	-2.90199	-1.56866
Madagascar	13986.6	31853.8	2022	0	1	3	0	1	0	0	0	0	0	0	1	0	50	9.65209	9.86365	-28.0814	-27.4147	-67.7863	-67.1197
Malawi	13532.2	30247.3	2024	0	0	2	1	0	0	0	0	0	0	0	1	50	50	6.65082	6.65082	-28.0715	-28.0715	-65.2162	-65.2162
Malaysia	30888.7	58938.8	2025	0	11	71	5	18	13	14	11	6	0	0	4	7.04225	32.3944	103.436	115.808	2.35843	9.69176	-59.9752	-52.6419
Mali	9091.62	21044.3	2024	0	0	2	1	0	1	0	0	0	0	0	0	50	50	9.89923	9.89923	-18.2036	-18.2036	-44.7652	-44.7652
Malta	1509.48	2271.8	2024	0	0	3	0	1	2	0	0	0	0	0	0	0	33.3333	89.4349	89.4349	-0.354397	-0.354397	-2.04845	-2.04845
Mauritania	1985.52	4025.63	2019	0	1	4	0	1	1	0	0	0	0	0	2	0	25	90.6564	106.792	-0.412267	0.2544	-4.94584	-4.27917
Mauritius	1740.18	2399.98	2024	0	1	5	2	0	0	1	1	1	0	0	0	40	40	129.297	156.23	1.13293	1.7996	-0.33328	0.333387
Mexico	112655	195692	2025	0	66	207	13	51	57	29	26	13	0	0	18	6.28019	30.9179	82.6858	100.317	-43.3452	0.6548	-227.872	-183.872
Moldova	8037.25	6802.92	2021	0	1	4	1	0	0	2	1	0	0	0	0	25	25	22.3957	23.2641	-13.8606	-13.1939	-11.1176	-10.4509
Mongolia	2447.21	5397.55	2025	0	1	6	1	4	1	0	0	0	0	0	0	16.6667	83.3333	110.33	125.745	0.56176	1.22843	-5.99456	-5.32789
Montenegro	1671.3	1977.16	2020	0	1	3	1	1	1	0	0	0	0	0	0	33.3333	66.6667	80.7754	98.4467	-0.714	-0.0473333	-1.39368	-0.727013
Morocco	41985.3	67408.7	2025	0	10	49	4	13	24	7	1	0	0	0	0	8.16327	34.6939	52.5184	56.5598	-44.3007	-37.634	-100.797	-94.1303
Mozambique	16374	35066	2025	0	0	1	0	1	0	0	0	0	0	0	0	0	100	2.74826	2.74826	-35.3866	-35.3866	-76.9244	-76.9244
Myanmar	46810.3	71411.2	2025	0	7	22	0	6	6	0	2	0	0	0	8	0	27.2727	21.1492	22.1425	-82.023	-77.3563	-136.691	-132.025
Namibia	2114.33	3915.68	2024	0	1	2	0	1	1	0	0	0	0	0	0	0	50	42.5667	49.6051	-2.69851	-2.03184	-6.70152	-6.03485
Nepal	12825.8	22057.5	2024	0	4	12	3	5	0	0	4	0	0	0	0	25	66.6667	42.1027	46.4484	-16.5018	-13.8351	-37.0166	-34.35
Netherlands	66517.9	80947	2025	3	31	154	6	48	48	24	14	2	0	0	12	3.8961	35.0649	104.183	121.116	6.18253	26.8492	-25.8821	-5.21546
New Zealand	15133.4	22661	2024	0	4	35	2	8	10	6	3	0	0	0	6	5.71429	28.5714	104.074	113.037	1.37014	4.03681	-15.3579	-12.6912
Nicaragua	4671.64	9123.54	2021	0	1	5	0	2	0	1	2	0	0	0	0	0	40	48.163	51.4681	-5.38141	-4.71475	-15.2745	-14.6079
Niger	5784.91	14016.8	2021	0	0	1	0	0	0	0	0	0	0	0	1	0	0	7.77886	7.77886	-11.8554	-11.8554	-30.1484	-30.1484
Nigeria	84959.7	173499	2025	0	12	17	3	4	0	2	0	0	0	0	8	17.6471	41.1765	9.00427	9.40269	-171.799	-163.799	-368.554	-360.554
North Macedonia	4652.08	5948	2025	0	1	6	2	0	2	0	2	0	0	0	0	33.3333	33.3333	58.0386	62.0394	-4.33795	-3.67128	-7.21779	-6.55112
Norway	20591.9	29623.3	2021	0	12	43	3	15	13	11	1	0	0	0	0	6.97674	41.8605	93.9688	113.877	-2.75988	5.24012	-22.8294	-14.8294
Oman	2108.79	4314.89	2023	0	1	7	5	2	0	0	0	0	0	0	0	71.4286	100	149.375	174.15	2.3138	2.98047	-2.58865	-1.92198
Pakistan	115274	211733	2025	0	15	76	9	7	11	10	15	6	4	2	0	14.0625	25	29.6683	30.8735	-180.165	-170.165	-394.519	-384.519
Panama	4380.03	8058.89	2024	0	1	7	0	0	4	0	3	0	0	0	0	0	0	71.9173	77.2054	-2.7334	-2.06673	-10.9086	-10.242
Papua New Guinea	7195.56	15360.2	2024	0	1	2	0	0	0	2	0	0	0	0	0	0	0	12.5077	13.0519	-13.9901	-13.3235	-32.1338	-31.4672
Paraguay	8378.41	13521.3	2025	0	2	11	2	4	2	1	2	0	0	0	0	18.1818	54.5455	59.0804	63.6377	-7.61869	-6.28536	-19.0472	-17.7139
Peru	39060.8	65720.9	2025	0	16	65	4	14	15	16	9	2	1	1	0	6.45161	29.0323	74.8833	85.3746	-21.8017	-11.1351	-81.0464	-70.3797
Philippines	110699	208056	2025	0	17	80	17	32	11	6	13	0	0	0	1	21.25	61.25	32.5206	34.0912	-165.998	-154.665	-382.347	-371.013
Poland	118389	147734	2023	2	24	172	5	79	65	18	3	0	0	0	2	2.90698	48.8372	65.3775	69.611	-91.0875	-75.0875	-156.297	-140.297
Portugal	37167.4	42405.9	2025	0	17	57	2	12	16	20	5	0	0	0	2	3.50877	24.5614	69.012	79.9877	-25.5943	-14.2609	-37.2354	-25.9021
Puerto Rico (US)	7488.18	9588.9	2021	0	1	21	0	4	3	3	1	0	0	1	9	0	19.0476	126.199	131.466	4.3596	5.02627	-0.308657	0.35801
Qatar	909.339	1845.68	2023	0	1	4	2	1	1	0	0	0	0	0	0	50	75	197.946	295.402	1.97925	2.64591	-0.101513	0.565153
Romania	57597.6	63558.2	2025	0	10	110	50	30	14	4	7	1	2	0	2	45.4545	72.7273	85.9411	90.6633	-17.9947	-11.328	-31.2403	-24.5737
Russian Federation	339103	382826	2025	5	152	569	81	85	148	60	72	68	22	1	0	15.0838	30.9125	75.508	87.2393	-184.562	-83.229	-281.724	-180.39
Rwanda	4288.55	9103.46	2023	0	0	2	0	2	0	0	0	0	0	0	0	0	100	20.9861	20.9861	-7.53011	-7.53011	-18.2299	-18.2299
Saudi Arabia	13764.5	34811.2	2025	0	9	45	5	19	7	4	2	2	0	0	6	11.1111	53.3333	147.118	183.018	14.4122	20.4122	-32.3582	-26.3582
Senegal	7183.9	15967.7	2024	0	1	4	1	3	0	0	0	0	0	0	0	25	100	25.056	26.148	-11.9642	-11.2975	-31.4837	-30.8171
Serbia	25648.1	23013.3	2025	0	5	39	8	19	1	6	4	0	0	0	1	20.5128	69.2308	68.4262	72.6766	-17.9957	-14.6624	-12.1408	-8.80744
Singapore	13631.9	25006.9	2024	3	6	28	2	3	8	5	7	0	0	0	3	7.14286	17.8571	92.4303	106.492	-2.2931	1.7069	-27.5709	-23.5709
Slovak Republic	16348.6	21639.5	2024	0	6	24	2	4	4	8	6	0	0	0	0	8.33333	25	66.0607	74.234	-12.3302	-8.33021	-24.0879	-20.0879
Slovenia	7680.98	9422.27	2023	0	5	12	1	4	4	3	0	0	0	0	0	8.33333	41.6667	70.3036	87.3648	-5.06884	-1.7355	-8.93838	-5.60505
South Africa	68207	118852	2022	0	23	102	0	41	23	32	3	0	0	0	3	0	40.1961	67.2952	74.8691	-49.5711	-34.2378	-162.116	-146.783
Spain	150529	194973	2024	3	135	262	4	25	74	76	55	5	2	0	21	1.52672	11.0687	78.3235	107.153	-72.51	17.49	-171.274	-81.2738
Sri Lanka	20841.9	29401.2	2025	0	3	29	7	4	2	7	7	2	0	0	0	24.1379	37.931	62.6141	65.4399	-17.3154	-15.3154	-36.3361	-34.3361
Sudan	17060.6	34923.6	2022	0	0	6	0	4	2	0	0	0	0	0	0	0	66.6667	15.8259	15.8259	-31.9125	-31.9125	-71.6081	-71.6081
Suriname	696.6	1201.13	2023	0	1	3	0	0	2	0	0	0	0	0	1	0	0	193.798	340.393	1.452	2.11867	0.330827	0.997493
Sweden	34099.4	44002.4	2024	1	23	80	3	36	27	10	2	0	1	0	1	3.75	48.75	105.574	132.356	4.22359	19.5569	-17.783	-2.44971
Switzerland	27766.6	38757.9	2024	1	25	85	1	26	31	19	4	0	0	0	4	1.17647	31.7647	137.756	188.734	23.2965	39.9632	-1.12859	15.5381
Syrian Arab Republic	13403.9	35124.1	2023	0	2	13	3	3	2	0	3	2	0	0	0	23.0769	46.1538	43.6441	45.6893	-16.7864	-15.453	-65.0536	-63.7203
Tajikistan	3520.66	6974.9	2021	0	1	2	0	1	0	1	0	0	0	0	0	0	50	25.5634	27.9446	-5.82368	-5.15701	-13.4998	-12.8331
Tanzania	31473.4	80317.9	2025	0	4	10	2	6	0	2	0	0	0	0	0	20	80	14.2978	14.8645	-59.941	-57.2743	-168.484	-165.818
Thailand	101078	152126	2025	1	25	151	30	27	41	15	14	11	1	0	12	19.8675	37.7483	67.2255	72.6135	-73.6171	-56.9504	-187.059	-170.392
Togo	3377.95	7259.98	2025	0	0	1	0	1	0	0	0	0	0	0	0	0	100	13.3217	13.3217	-6.50656	-6.50656	-15.1333	-15.1333
Trinidad and Tobago	2273.5	3573.61	2025	0	3	7	2	2	0	1	1	0	0	0	1	28.5714	57.1429	138.553	229.34	1.94777	3.94777	-0.941363	1.05864
Tunisia	12897.2	21576	2025	0	3	32	7	8	6	4	4	3	0	0	0	21.875	46.875	111.652	120.028	3.33957	5.33957	-15.9466	-13.9466
Turkiye	140619	248631	2025	0	31	298	15	101	114	56	9	1	0	0	2	5.03356	38.9262	95.3642	102.118	-14.4861	6.18059	-254.513	-233.847
Turkmenistan	4050.85	7148.76	2018	0	4	7	0	0	0	0	0	0	0	0	7	0	0	77.7614	110.493	-2.00189	0.664773	-8.88613	-6.21947
Uganda	23292.3	53354.9	2024	0	1	5	3	2	0	0	0	0	0	0	0	60	100	9.65984	9.78588	-46.7607	-46.094	-113.566	-112.9
Ukraine	90788.6	93527.5	2025	0	35	76	22	8	15	16	4	8	3	0	0	28.9474	39.4737	37.6699	42.5963	-125.753	-102.419	-131.839	-108.506
United Arab Emirates	3006.66	8623.77	2025	0	5	19	5	2	4	0	0	0	0	0	11	22.7273	31.8182	284.368	567.479	12.3185	15.6519	-0.163932	3.1694
United Kingdom	244262	314718	2024	7	56	358	27	106	114	79	23	1	0	0	8	7.5419	37.1508	65.9537	70.825	-184.805	-147.471	-341.373	-304.04
United States of America	1.06145e+06	1.40897e+06	2024	42	645	3892	168	1090	968	764	259	12	3	0	646	4.29668	32.1739	165.001	201.786	1533.22	1963.22	760.962	1190.96
Uruguay	8956.11	11391.3	2025	0	5	22	3	3	7	2	3	0	0	0	4	13.6364	27.2727	110.539	132.777	2.09754	5.43087	-3.31408	0.0192522
Uzbekistan	21692	36910	2023	0	9	19	3	11	2	2	0	0	0	0	1	15.7895	73.6842	39.4155	45.019	-29.2044	-23.2044	-63.0223	-57.0223
Venezuela	36953.1	59390	2025	0	13	54	5	6	8	18	10	3	2	2	0	9.25926	20.3704	65.7591	73.5181	-28.118	-19.4513	-77.9778	-69.3111
Viet Nam	99976.4	160891	2025	0	23	70	8	17	15	10	10	6	0	0	4	11.4286	35.7143	31.5074	33.8432	-152.17	-136.836	-287.536	-272.202
Yemen, Rep.	9570.26	22068.5	2018	0	0	1	0	0	1	0	0	0	0	0	0	0	0	4.70206	4.70206	-20.2673	-20.2673	-48.0411	-48.0411
Zambia	9997.87	25951.8	2019	0	2	3	0	0	1	1	0	0	0	0	0	0	0	13.5029	14.365	-19.2175	-17.8842	-54.6707	-53.3374
Zimbabwe	11685.4	25453.7	2022	0	2	1	0	1	0	0	0	0	0	0	0	0	100	3.85097	4.0594	-24.9675	-23.6342	-55.5637	-54.2303

## Sheet: Dictionary
Country	Name of the country (Region) included in the analysis.
IncomeGroup	World Bank income classification for the country (High income, Upper middle income, Lower middle income, Low income).
MV therapy	Number of megavoltage external beam radiotherapy machines (linacs and cobalt units) available in the country (baseline stock).
Cancer Cases 2030	Projected number of new cancer cases in the country by the year 2030 (from GLOBOCAN).
RUR_2030	Radiotherapy utilization rate in 2030, i.e. the percentage of cancer patients expected to require radiotherapy at least once during the course of their illness (based on Abu Awwad 2024 or country-specific data).
radiotherapy_cases_2030	Estimated number of cancer patients in 2030 who would require radiotherapy, calculated as Cancer Cases 2030 × RUR_2030.
RT + reRT cases 2030 (sensitivity analysis range)	Total radiotherapy demand in 2030, including reirradiation. Range reflects assumptions of minimum (15%) vs. maximum (25%) reirradiation rate.
Machine_deficit_2030 (sensitivity analysis range)	Estimated deficit (negative value) or surplus (positive value) of MV machines in 2030 under the reirradiation range (15–25%) and base throughput assumption of 450 patients/machine/year.
RT + (0.15–0.20) reRT 2030	Scenario-specific radiotherapy demand in 2030 assuming reirradiation rate between 15% (High_Income) and 20% (Other countries).
RT + (0.20–0.25) reRT 2030	Scenario-specific radiotherapy demand in 2030 assuming reirradiation rate between 20% (High_Income) and 25% (Other countries).
Machine_deficit_2030 (500)(max_reirad)	Machine deficit in 2030 assuming maximum reirradiation (25%) and machine throughput of 500 patients/machine/year.
Machine_deficit_2030 (450)(max_reirad)	Machine deficit in 2030 assuming maximum reirradiation (25%) and machine throughput of 450 patients/machine/year.
Machine_deficit_2030 (400)(max_reirad)	Machine deficit in 2030 assuming maximum reirradiation (25%) and machine throughput of 400 patients/machine/year.
Machine_deficit_2030 (500)(min_reirad)	Machine deficit in 2030 assuming minimum reirradiation (15%) and machine throughput of 500 patients/machine/year.
Machine_deficit_2030 (450)(min_reirad)	Machine deficit in 2030 assuming minimum reirradiation (15%) and machine throughput of 450 patients/machine/year.
Machine_deficit_2030 (400)(min_reirad)	Machine deficit in 2030 assuming minimum reirradiation (15%) and machine throughput of 400 patients/machine/year.
